# Supplementary material for: Cold acclimation is accompanied by complex responses of glycosylphosphatidylinositol (GPI)-anchored proteins in Arabidopsis
Source: J Exp Bot. 2016 Jul 28;67(17):5203–15. doi: 10.1093/jxb/erw279 (PMC5014161; doi:10.1093/jxb/erw279)
Supplement: Supplementary Data [file supp_erw279_supplementary_table_S1.xlsx]

## Sheet: GPI-AP Fr
											Normalized abundance																				Raw abundance
											NA GPI-AP/PI-PLC (+)							CA GPI-AP/PI-PLC (+)							NA GPI-AP/PI-PLC (-)			CA GPI-AP/PI-PLC (-)			NA GPI-AP/PI-PLC (+)							CA GPI-AP/PI-PLC (+)							NA GPI-AP/PI-PLC (-)			CA GPI-AP/PI-PLC (-)
#	m/z	Retention time (min)	Retention time window (min)	Mass	Charge	Max fold change	Highest mean condition	Lowest mean condition	Anova	Maximum CV	1	2	3	4	5	6	7	1	2	3	4	5	6	7	1	2	3	1	2	3	1	2	3	4	5	6	7	1	2	3	4	5	6	7	1	2	3	1	2
1	421.758	21.7467	9.14897	841.502	2	3.34639	GPI- NA	GPI+ CA	4.69344e-05	32.555	1.18789e+07	1.01686e+07	8.18777e+06	7.99328e+06	8.03368e+06	6.65806e+06	7.84542e+06	3.48952e+06	3.97094e+06	3.47162e+06	4.45689e+06	3.27695e+06	2.61019e+06	2.92098e+06	3.75549e+07	3.79165e+07	1.94094e+07	9.18917e+06	9.60419e+06	1.59094e+07	1.14288e+07	7.802e+06	2.87704e+06	6.59701e+06	7.84953e+06	6.65806e+06	2.80651e+06	5.53299e+06	4.94139e+06	7.19772e+06	2.93341e+06	2.73561e+06	4.04787e+06	6.31742e+06	1.20609e+07	1.01404e+07	7.16615e+06	4.62884e+06	1.84173e+06
2	768.538	88.7916	4.23365	767.531	1	3.34509	GPI- CA	GPI+ CA	0.00106876	47.8873	3.51267e+07	2.73514e+07	2.43111e+07	8.41187e+07	4.09499e+07	3.3472e+07	3.7656e+07	1.55385e+07	1.76909e+07	2.03585e+07	5.22205e+07	2.75771e+07	2.23598e+07	2.47498e+07	1.03988e+08	6.86584e+07	7.76572e+07	6.72294e+07	7.97181e+07	1.11812e+08	3.37958e+07	2.09857e+07	8.54252e+06	6.94248e+07	4.00113e+07	3.3472e+07	1.34705e+07	2.46379e+07	2.20143e+07	4.22093e+07	3.43702e+07	2.30214e+07	3.46755e+07	5.35282e+07	3.33961e+07	1.83621e+07	2.86718e+07	3.38653e+07	1.5287e+07
3	674.398	63.3354	4.6396	1346.78	2	3.85363	GPI+ CA	GPI- CA	0.000384338	35.6921	9.07383e+06	1.0279e+07	9.5349e+06	8.13846e+06	1.20749e+07	1.0824e+07	1.03778e+07	1.69636e+07	1.48271e+07	1.83856e+07	2.52073e+07	3.34995e+07	1.73251e+07	1.42113e+07	4.10868e+06	6.52229e+06	7.69558e+06	3.09527e+06	5.92552e+06	6.59559e+06	8.73003e+06	7.88671e+06	3.3504e+06	6.71683e+06	1.17982e+07	1.0824e+07	3.71243e+06	2.68975e+07	1.84507e+07	3.8119e+07	1.65908e+07	2.79655e+07	2.68677e+07	3.07357e+07	1.31952e+06	1.74433e+06	2.84128e+06	1.55917e+06	1.1363e+06
4	516.808	34.9282	3.923	1031.6	2	3.8304	GPI+ CA	GPI- CA	1.65442e-06	18.8949	4.42352e+06	5.19991e+06	3.96143e+06	4.44924e+06	4.87361e+06	5.0025e+06	4.96132e+06	6.17673e+06	5.84892e+06	5.21607e+06	4.98273e+06	8.32803e+06	5.89412e+06	5.29791e+06	967505	1.43619e+06	7.38529e+06	1.45194e+06	1.72626e+06	1.49246e+06	4.25592e+06	3.98969e+06	1.39198e+06	3.67204e+06	4.7619e+06	5.0025e+06	1.7748e+06	9.79382e+06	7.27832e+06	1.08145e+07	3.2795e+06	6.95226e+06	9.14057e+06	1.14582e+07	310719	384096	2.72672e+06	731382	331033
5	674.895	50.606	6.85773	1347.78	2	3.74867	GPI+ NA	GPI- CA	1.52476e-05	31.8449	1.18699e+07	1.24965e+07	8.49221e+06	1.20017e+07	1.11619e+07	1.08153e+07	1.07371e+07	1.21561e+07	9.5223e+06	1.30514e+07	1.09867e+07	1.12638e+07	8.32156e+06	1.01612e+07	4.04017e+06	2.86448e+06	1.73815e+07	1.96458e+06	3.7961e+06	2.86672e+06	1.14201e+07	9.5881e+06	2.98402e+06	9.90527e+06	1.09061e+07	1.08153e+07	3.84094e+06	1.92748e+07	1.18494e+07	2.70596e+07	7.23118e+06	9.403e+06	1.2905e+07	2.19763e+07	1.29752e+06	766079	6.41742e+06	989613	727953
6	751.512	88.7916	2.96285	750.505	1	2.26209	GPI- NA	GPI+ CA	0.00923713	41.5854	1.1245e+07	1.11616e+07	7.60459e+06	2.30544e+07	1.44918e+07	1.62262e+07	1.08299e+07	5.99052e+06	7.49476e+06	9.34877e+06	2.01351e+07	1.16576e+07	1.32032e+07	1.6341e+07	3.93779e+07	2.83215e+07	2.13916e+07	2.48933e+07	3.15621e+07	2.51455e+07	1.0819e+07	8.56385e+06	2.67212e+06	1.90273e+07	1.41597e+07	1.62262e+07	3.87415e+06	9.49857e+06	9.32639e+06	1.93828e+07	1.32524e+07	9.73181e+06	2.04754e+07	3.53419e+07	1.26464e+07	7.57432e+06	7.89799e+06	1.25395e+07	6.05245e+06
7	607.803	29.8306	3.5051	1213.59	2	9.87057	GPI+ CA	GPI- NA	1.50383e-08	22.2446	3.64973e+06	4.47933e+06	2.79188e+06	3.67454e+06	5.34293e+06	4.36953e+06	3.19534e+06	7.6004e+06	7.50912e+06	6.62003e+06	5.42273e+06	7.04249e+06	6.40439e+06	6.60703e+06	583940	750606	117528	642096	556030	851526	3.51144e+06	3.43682e+06	981018	3.03267e+06	5.22046e+06	4.36953e+06	1.14306e+06	1.20512e+07	9.34426e+06	1.37253e+07	3.5691e+06	5.87908e+06	9.93189e+06	1.42895e+07	187535	200743	43392.6	323442	106626
8	1143.79	88.7916	3.34663	1142.78	1	3.15066	GPI- NA	GPI+ CA	0.00100629	44.8034	5.19387e+07	3.39592e+07	1.68807e+07	9.66517e+07	5.51746e+07	4.67458e+07	4.96344e+07	2.18374e+07	2.28848e+07	2.82087e+07	6.78275e+07	3.79254e+07	3.45987e+07	3.10847e+07	1.41212e+08	8.65356e+07	1.07018e+08	9.7542e+07	9.50218e+07	1.37401e+08	4.99708e+07	2.60556e+07	5.93158e+06	7.97685e+07	5.39099e+07	4.67458e+07	1.77555e+07	3.46254e+07	2.84775e+07	5.84852e+07	4.46423e+07	3.16602e+07	5.36555e+07	6.72291e+07	4.5351e+07	2.31432e+07	3.9512e+07	4.91346e+07	1.82217e+07
9	446.778	32.9967	2.93135	891.542	2	8.57965	GPI+ CA	GPI- CA	6.70768e-09	14.8329	1.86872e+06	2.35245e+06	1.57368e+06	1.71488e+06	2.13054e+06	1.92649e+06	1.68614e+06	3.40007e+06	3.05989e+06	2.76994e+06	2.92251e+06	3.97323e+06	3.06913e+06	2.56975e+06	304152	429344	2.87816e+06	362251	358060	366872	1.79791e+06	1.80494e+06	552964	1.41532e+06	2.0817e+06	1.92649e+06	603177	5.39114e+06	3.80768e+06	5.74292e+06	1.92352e+06	3.31686e+06	4.75959e+06	5.55777e+06	97680	114824	1.06264e+06	182476	68662.7
10	435.774	23.4622	2.8666	869.534	2	2.08142	GPI- NA	GPI+ CA	5.32428e-05	19.2793	3.16948e+06	2.74431e+06	2.82338e+06	2.81468e+06	2.45842e+06	2.3894e+06	3.11597e+06	1.59349e+06	1.55052e+06	1.47868e+06	1.39539e+06	1.29581e+06	1.14492e+06	1.41413e+06	9.16142e+06	1.19951e+07	6.91878e+06	2.74315e+06	2.49108e+06	3.5728e+06	3.04939e+06	2.1056e+06	992087	2.32301e+06	2.40206e+06	2.3894e+06	1.11466e+06	2.52664e+06	1.92944e+06	3.06576e+06	918412	1.08174e+06	1.77554e+06	3.05845e+06	2.94224e+06	3.20797e+06	2.55448e+06	1.3818e+06	477697
11	535.324	23.8937	4.61867	1068.63	2	14.3174	GPI+ CA	GPI- CA	9.22613e-10	13.2174	3.94995e+06	3.37136e+06	3.90195e+06	5.06017e+06	4.88471e+06	4.70987e+06	3.42693e+06	5.36407e+06	4.78908e+06	6.22653e+06	4.54713e+06	6.28532e+06	5.40859e+06	6.33061e+06	287123	381705	7.8377e+06	407476	387540	370941	3.80029e+06	2.58672e+06	1.37108e+06	4.17625e+06	4.77275e+06	4.70987e+06	1.2259e+06	8.50527e+06	5.95947e+06	1.29095e+07	2.99281e+06	5.24699e+06	8.38762e+06	1.36917e+07	92211.1	102084	2.89375e+06	205257	74315.9
12	660.799	20.0207	3.7373	1319.58	2	2.27971	GPI+ CA	GPI- NA	0.000221875	20.5674	2.29831e+06	2.00475e+06	1.9149e+06	2.12076e+06	1.87193e+06	1.41583e+06	1.63516e+06	5.94851e+06	4.773e+06	4.62425e+06	3.1836e+06	4.66564e+06	4.5604e+06	4.27726e+06	770412	1.41508e+06	2.25178e+06	1.75913e+06	1.77892e+06	2.4839e+06	2.21123e+06	1.53817e+06	672863	1.75031e+06	1.82902e+06	1.41583e+06	584940	9.43195e+06	5.93946e+06	9.58746e+06	2.09536e+06	3.89488e+06	7.07225e+06	9.25073e+06	247422	378449	831378	886122	341131
13	675.875	52.1394	3.90612	1349.74	2	3.19322	GPI+ CA	GPI- CA	2.13154e-06	22.6062	4.21099e+06	5.37523e+06	3.67101e+06	4.89765e+06	5.16025e+06	4.5447e+06	3.68291e+06	6.63476e+06	6.44532e+06	6.57868e+06	7.79644e+06	8.19204e+06	6.79711e+06	7.10968e+06	2.00988e+06	2.73379e+06	3.53161e+06	1.69038e+06	2.6881e+06	2.27232e+06	4.05144e+06	4.12421e+06	1.28993e+06	4.04212e+06	5.04197e+06	4.5447e+06	1.31748e+06	1.05201e+07	8.02047e+06	1.36396e+07	5.13142e+06	6.83873e+06	1.05409e+07	1.53766e+07	645484	731126	1.3039e+06	851490	515479
14	485.806	30.8178	11.3556	969.597	2	1.72883	GPI+ CA	GPI- NA	0.00233407	27.9474	2.19308e+06	2.10114e+06	2.26109e+06	2.15548e+06	2.30865e+06	1.94433e+06	2.15114e+06	6.22802e+06	4.21656e+06	5.28325e+06	4.41069e+06	5.09419e+06	4.24123e+06	4.20962e+06	1.19503e+06	1.69951e+06	2.11113e+06	2.29013e+06	2.37985e+06	3.68007e+06	2.10999e+06	1.61212e+06	794508	1.77896e+06	2.25573e+06	1.94433e+06	769520	9.87515e+06	5.24703e+06	1.09538e+07	2.90301e+06	4.25264e+06	6.57727e+06	9.10444e+06	383788	454520	779450	1.1536e+06	456368
15	428.766	22.8155	1.7994	855.518	2	2.34579	GPI- NA	GPI+ CA	4.80946e-05	24.6306	1.66163e+06	1.21444e+06	1.45914e+06	1.32335e+06	1.10771e+06	1.09327e+06	1.09736e+06	652519	726910	618018	603745	583590	504495	610000	4.29248e+06	4.02455e+06	2.29111e+06	1.13845e+06	1.35233e+06	1.83146e+06	1.59867e+06	931794	512716	1.09219e+06	1.08232e+06	1.09327e+06	392555	1.03463e+06	904557	1.28134e+06	397370	487182	782368	1.31929e+06	1.37855e+06	1.07633e+06	845901	573469	259327
16	591.309	56.6056	7.58322	1180.6	2	4.58651	GPI+ CA	GPI- CA	9.40615e-05	39.5843	4.67289e+06	4.84525e+06	3.54734e+06	3.92003e+06	4.52188e+06	4.67801e+06	5.18946e+06	7.76124e+06	8.29655e+06	7.95083e+06	1.13769e+07	1.42314e+07	8.29353e+06	7.3259e+06	1.41442e+06	2.51028e+06	2.9595e+06	1.11286e+06	2.37562e+06	2.60732e+06	4.49584e+06	3.71758e+06	1.24648e+06	3.23527e+06	4.41823e+06	4.67801e+06	1.85641e+06	1.23062e+07	1.03241e+07	1.64845e+07	7.48796e+06	1.18804e+07	1.28616e+07	1.58442e+07	454249	671351	1.09268e+06	560579	455556
17	764.73	46.6534	6.74908	2291.17	3	4.94812	GPI+ NA	GPI- CA	1.49325e-06	22.2503	5.0414e+06	5.69087e+06	4.29786e+06	5.03446e+06	5.10291e+06	4.94353e+06	4.03676e+06	5.53786e+06	5.2715e+06	5.59386e+06	4.16524e+06	4.21982e+06	3.62059e+06	4.71854e+06	1.40792e+06	1.22503e+06	8.62633e+06	727320	1.14792e+06	994022	4.85039e+06	4.36638e+06	1.51019e+06	4.15504e+06	4.98594e+06	4.94353e+06	1.44405e+06	8.78083e+06	6.55978e+06	1.15977e+07	2.74146e+06	3.52271e+06	5.61479e+06	1.02051e+07	452162	327622	3.18492e+06	366372	220129
18	647.83	34.0709	2.81848	1293.65	2	2.32135	GPI+ NA	GPI- CA	2.21862e-06	10.2926	2.45028e+06	3.00512e+06	3.4133e+06	3.00541e+06	3.18498e+06	3.24045e+06	3.38617e+06	2.51372e+06	3.01017e+06	2.66859e+06	2.52395e+06	2.94104e+06	3.30803e+06	2.7211e+06	730506	1.20933e+06	4.74199e+06	1.06867e+06	1.27429e+06	1.29161e+06	2.35744e+06	2.30572e+06	1.19938e+06	2.48042e+06	3.11198e+06	3.24045e+06	1.21132e+06	3.98575e+06	3.74581e+06	5.5328e+06	1.6612e+06	2.45519e+06	5.13008e+06	5.88512e+06	234606	323426	1.75079e+06	538320	244361
21	488.284	21.071	1.27168	974.553	2	3.70655	GPI+ CA	GPI- CA	3.7061e-07	15.6999	955129	1.01203e+06	678554	1.15666e+06	1.05595e+06	973732	721361	1.36647e+06	1.24967e+06	1.16373e+06	1.34408e+06	1.62707e+06	1.26889e+06	1.15913e+06	238323	336123	815502	417724	326052	317555	918940	776491	238432	954610	1.03174e+06	973732	258050	2.16668e+06	1.55508e+06	2.41276e+06	884637	1.35828e+06	1.96778e+06	2.50694e+06	76538.6	89893.1	301091	210420	62524.8
23	1519.04	88.7916	2.93047	1518.03	1	2.22849	GPI- NA	GPI+ CA	0.0205063	48.9583	5.60516e+07	2.43745e+07	5.47853e+06	9.45439e+07	6.10068e+07	5.11229e+07	3.73519e+07	2.369e+07	1.64033e+07	3.01288e+07	7.34792e+07	4.28056e+07	4.3492e+07	3.46729e+07	1.38108e+08	6.43057e+07	1.09807e+08	9.98151e+07	5.91796e+07	9.37848e+07	5.39279e+07	1.87017e+07	1.92506e+06	7.80289e+07	5.96084e+07	5.11229e+07	1.33617e+07	3.75629e+07	2.0412e+07	6.2466e+07	4.83622e+07	3.57342e+07	6.74472e+07	7.49896e+07	4.43541e+07	1.7198e+07	4.05419e+07	5.02797e+07	1.13485e+07
24	783.918	45.5377	4.40803	1565.82	2	5.41276	GPI+ CA	GPI- NA	7.73743e-06	28.722	3.41865e+06	4.13106e+06	2.91002e+06	3.81456e+06	4.08659e+06	4.38239e+06	2.71198e+06	3.6806e+06	7.21675e+06	6.39475e+06	5.8481e+06	6.19246e+06	6.76426e+06	5.4563e+06	458796	1.25604e+06	879833	1.1009e+06	1.40957e+06	779628	3.28912e+06	3.16961e+06	1.02253e+06	3.14823e+06	3.99292e+06	4.38239e+06	970148	5.83596e+06	8.98043e+06	1.32583e+07	3.84907e+06	5.16947e+06	1.049e+07	1.18007e+07	147344	335917	324843	554552	270304
26	509.774	13.4041	1.74942	1017.53	2	3.65354	GPI+ CA	GPI- CA	3.98667e-08	9.09108	678997	642536	727331	989059	854229	653697	596393	928244	738103	951468	937785	949220	865884	980837	147856	219042	577969	271226	231514	242315	653270	492993	255572	816289	834648	653697	213345	1.47182e+06	918485	1.97268e+06	617227	792410	1.34281e+06	2.12132e+06	47484.8	58580.9	213392	136624	44396
27	879.922	48.1656	4.62388	1757.83	2	7.55681	GPI+ CA	GPI- NA	7.40163e-09	16.1011	5.46492e+06	6.31835e+06	5.96625e+06	5.81424e+06	6.26018e+06	7.49995e+06	4.60115e+06	6.45597e+06	7.32122e+06	6.96731e+06	7.13722e+06	8.34798e+06	6.21476e+06	6.8121e+06	1.09202e+06	1.3099e+06	363790	760691	1.04252e+06	990293	5.25786e+06	4.84783e+06	2.09644e+06	4.7986e+06	6.11669e+06	7.49995e+06	1.64595e+06	1.02366e+07	9.11044e+06	1.44453e+07	4.69754e+06	6.96891e+06	9.63781e+06	1.4733e+07	350709	350321	134315	383181	199916
28	463.264	12.9374	2.06938	924.514	2	9.533	GPI+ CA	GPI- CA	5.18071e-08	17.2062	560496	673135	683474	854671	933701	694656	718772	728559	894290	889490	1.17774e+06	1.10688e+06	1.07883e+06	1.06513e+06	92195	137676	2.06409e+06	89562.5	98445.6	124032	539260	516471	240161	705377	912298	694656	257124	1.1552e+06	1.11284e+06	1.84418e+06	775157	924024	1.67305e+06	2.30364e+06	29608.9	36820.3	762082	45115.1	18878.2
29	517.305	38.6722	2.90343	1032.6	2	10.4516	GPI+ CA	GPI- CA	3.07597e-08	18.2741	1.26766e+06	1.53669e+06	1.13628e+06	1.5595e+06	1.622e+06	1.34558e+06	1.32561e+06	1.60796e+06	1.94463e+06	1.90913e+06	2.59785e+06	2.63429e+06	2.30637e+06	1.90877e+06	183463	241979	2.91643e+06	215339	210022	185986	1.21963e+06	1.17904e+06	399269	1.28708e+06	1.58482e+06	1.34558e+06	474204	2.54958e+06	2.41987e+06	3.95821e+06	1.70984e+06	2.19911e+06	3.57671e+06	4.12823e+06	58920	64715.2	1.07677e+06	108472	40274.5
30	860.475	51.6784	2.61353	1718.94	2	6.03201	GPI+ CA	GPI- NA	1.19934e-06	31.6644	2.47503e+06	3.5883e+06	2.36522e+06	3.1061e+06	3.5734e+06	4.21001e+06	2.05461e+06	3.65928e+06	6.11188e+06	5.0879e+06	5.26359e+06	5.32686e+06	5.40856e+06	5.00117e+06	380831	1.27883e+06	501965	647127	1.15446e+06	746193	2.38126e+06	2.75316e+06	831097	2.56352e+06	3.49149e+06	4.21001e+06	734989	5.80215e+06	7.60554e+06	1.05488e+07	3.46436e+06	4.44688e+06	8.38757e+06	1.08164e+07	122306	342010	185330	325976	221383
31	495.784	23.7537	3.70358	989.554	2	5.54436	GPI+ CA	GPI- CA	5.52992e-09	11.6044	983911	1.18133e+06	977423	1.15734e+06	1.13382e+06	1.19344e+06	827135	1.7397e+06	1.41448e+06	1.25657e+06	1.36702e+06	1.48968e+06	1.26606e+06	1.37773e+06	191019	476753	1.96174e+06	258449	255060	252616	946632	906390	343450	955178	1.10783e+06	1.19344e+06	295888	2.75847e+06	1.76016e+06	2.60524e+06	899737	1.24359e+06	1.9634e+06	2.97971e+06	61346.7	127503	724294	130188	48911.1
33	404.219	88.7916	3.44107	806.424	2	3.67985	GPI- CA	GPI+ CA	0.0004239	32.3773	3.37031e+06	4.64974e+06	3.78568e+06	5.49176e+06	3.26646e+06	4.09678e+06	4.9511e+06	1.65412e+06	2.83545e+06	2.42556e+06	4.64519e+06	3.34471e+06	3.40714e+06	3.26771e+06	1.1586e+07	1.19629e+07	6.804e+06	7.52508e+06	1.48511e+07	1.1657e+07	3.24261e+06	3.56757e+06	1.33022e+06	4.53245e+06	3.19158e+06	4.09678e+06	1.77114e+06	2.62278e+06	3.52839e+06	5.02891e+06	3.05735e+06	2.79217e+06	5.28377e+06	7.0673e+06	3.72089e+06	3.19936e+06	2.5121e+06	3.7906e+06	2.8479e+06
34	670.877	68.0835	7.84353	1339.74	2	3.9998	GPI+ CA	GPI- CA	0.000131939	32.7718	6.14889e+06	5.30583e+06	6.99393e+06	3.45281e+06	5.5151e+06	6.26578e+06	6.28116e+06	8.71742e+06	5.10718e+06	7.09044e+06	9.73122e+06	8.88528e+06	8.01774e+06	4.9412e+06	3.15276e+06	3.31176e+06	4.59566e+06	1.20661e+06	2.41538e+06	2.00227e+06	5.91592e+06	4.07096e+06	2.45755e+06	2.84967e+06	5.38868e+06	6.26578e+06	2.24693e+06	1.38223e+07	6.35531e+06	1.47006e+07	6.40484e+06	7.41745e+06	1.24339e+07	1.06867e+07	1.01253e+06	885700	1.69676e+06	607804	463181
35	491.254	15.6568	2.27432	980.493	2	4.80293	GPI+ CA	GPI- CA	7.28498e-08	19.7252	647448	555052	568752	642795	606746	560693	632345	655598	690592	639056	746738	831594	689444	755261	90042.4	131139	869825	131041	182876	132978	622917	425870	199850	530511	592838	560693	226206	1.03952e+06	859364	1.32495e+06	491484	694216	1.06919e+06	1.63346e+06	28917.6	35071.9	321148	66009.2	35068.9
36	677.374	62.6643	3.9297	1352.73	2	4.13905	GPI+ CA	GPI- CA	0.000106435	33.9076	3.13301e+06	3.69125e+06	2.77788e+06	1.89234e+06	3.57451e+06	3.28064e+06	3.11784e+06	4.58598e+06	3.54398e+06	3.69906e+06	6.28641e+06	5.40279e+06	3.82668e+06	3.00102e+06	961545	1.71555e+06	3.3856e+06	644616	1.18195e+06	1.31556e+06	3.01431e+06	2.83216e+06	976100	1.56179e+06	3.49258e+06	3.28064e+06	1.11533e+06	7.27152e+06	4.41008e+06	7.66927e+06	4.13756e+06	4.51026e+06	5.93439e+06	6.49052e+06	308805	458809	1.25e+06	324711	226654
37	571.318	49.3741	3.57707	1140.62	2	34.9064	GPI+ NA	GPI- CA	1.03205e-07	56.9896	3.48894e+06	3.21712e+06	3.49899e+06	4.49716e+06	3.38345e+06	3.30948e+06	3.04885e+06	837061	1.08239e+06	832375	1.22464e+06	834568	835601	938851	41309.9	42928.6	5.15682e+06	16525.8	44590.1	19739	3.35675e+06	2.46838e+06	1.22948e+06	3.71159e+06	3.3059e+06	3.30948e+06	1.09065e+06	1.32724e+06	1.34691e+06	1.72576e+06	806029	696699	1.29585e+06	2.03052e+06	13266.9	11480.9	1.90395e+06	8324.51	8550.74
38	758.424	54.9425	2.76875	1514.83	2	1.42673	GPI- CA	GPI+ NA	0.117933	40.4816	1.76906e+06	1.47069e+06	2.83377e+06	1.64739e+06	1.76706e+06	1.55047e+06	2.60803e+06	2.46988e+06	2.7913e+06	3.09957e+06	2.66555e+06	3.60084e+06	3.53134e+06	2.829e+06	5.42388e+06	3.90517e+06	1.24859e+06	2.5143e+06	4.34283e+06	5.97577e+06	1.70203e+06	1.12841e+06	995738	1.35962e+06	1.72655e+06	1.55047e+06	932960	3.91624e+06	3.47346e+06	6.42634e+06	1.7544e+06	3.00599e+06	5.47638e+06	6.11847e+06	1.7419e+06	1.0444e+06	460992	1.26652e+06	832795
39	495.79	34.0709	2.59372	989.565	2	11.788	GPI+ CA	GPI- CA	4.48947e-08	24.7424	743519	692846	579884	742119	718077	726351	648309	891699	936800	1.03947e+06	838052	1.15219e+06	1.29631e+06	986316	51565.4	57619.5	1.56552e+06	86094	108169	65352.9	715348	531594	203761	612485	701617	726351	231917	1.41388e+06	1.16574e+06	2.15513e+06	551585	961847	2.01032e+06	2.13318e+06	16560.5	15409.8	578005	43367.9	20742.9
40	522.788	21.4361	1.13402	1043.56	2	2.75383	GPI+ CA	GPI- NA	2.65708e-08	7.75392	690176	691611	428665	761397	549294	598535	388063	829115	683453	687566	695320	764063	701140	681090	278084	243815	261065	277285	254141	253206	664026	530646	150626	628396	536703	598535	138820	1.31464e+06	850480	1.42553e+06	457642	637841	1.08732e+06	1.47304e+06	89308	65206	96387.7	139676	48735
42	524.805	39.303	3.1431	1047.6	2	8.92913	GPI+ CA	GPI- CA	0.000195522	47.7713	781949	1.08239e+06	640308	942514	916736	890149	690999	386628	1.48653e+06	1.07758e+06	1.04037e+06	1.46006e+06	1.30269e+06	1.04922e+06	60470.7	142888	906700	148972	168633	56918.9	752322	830474	224993	777875	895722	890149	247188	613037	1.84982e+06	2.23415e+06	684743	1.21886e+06	2.02021e+06	2.26922e+06	19420.5	38214	334762	75041.6	32337.6
43	754.865	54.6385	2.14095	1507.72	2	3.93458	GPI+ CA	GPI- CA	1.16956e-06	16.5788	950347	1.34563e+06	1.22614e+06	1.31561e+06	1.60488e+06	1.33106e+06	915304	1.86074e+06	2.16773e+06	2.28569e+06	2.14673e+06	1.52458e+06	1.73773e+06	1.52458e+06	424550	703113	391859	460878	528696	453432	914340	1.03245e+06	430846	1.0858e+06	1.56809e+06	1.33106e+06	327428	2.95038e+06	2.69749e+06	4.73893e+06	1.41292e+06	1.27272e+06	2.69486e+06	3.29732e+06	136346	188041	144678	232157	101384
44	509.8	30.5881	2.34185	1017.59	2	6.25137	GPI+ CA	GPI- CA	1.03786e-06	21.728	618126	695236	681362	541440	873136	797121	517780	1.21637e+06	1.00674e+06	787904	738756	1.07878e+06	861624	733312	93444	188204	1.60218e+06	123549	133669	183153	594706	533428	239419	446860	853122	797121	185223	1.92868e+06	1.25277e+06	1.63356e+06	486230	900571	1.3362e+06	1.58599e+06	30010	50333.5	591541	62235.3	25632.9
45	768.405	49.9622	2.99172	1534.8	2	24.2367	GPI+ NA	GPI- CA	5.6978e-07	42.9753	5.09346e+06	4.61452e+06	4.06683e+06	4.91168e+06	4.45415e+06	4.68819e+06	3.67409e+06	755879	1.71143e+06	1.24658e+06	1.74851e+06	1.0208e+06	1.22793e+06	1.03937e+06	68035.5	84480.6	78354.5	36912.7	77076.4	40743.5	4.90048e+06	3.54055e+06	1.42901e+06	4.05371e+06	4.35205e+06	4.68819e+06	1.31432e+06	1.19852e+06	2.12969e+06	2.58453e+06	1.15082e+06	852167	1.90427e+06	2.24791e+06	21849.9	22593.6	28929.2	18594	14780.4
46	543.319	27.8086	2.18585	1084.62	2	7.84809	GPI+ CA	GPI- CA	3.371e-07	26.8145	489067	551765	506733	851062	782055	678278	429472	767689	875120	1.07899e+06	750020	827785	823082	1.09822e+06	54553.9	176770	1.47012e+06	138631	121478	79604.1	470537	423348	178057	702398	764129	678278	153634	1.21725e+06	1.08899e+06	2.23707e+06	493644	691037	1.27643e+06	2.3752e+06	17520.3	47275.6	542783	69832.5	23295
48	573.824	37.291	2.16638	1145.63	2	8.16738	GPI- CA	GPI+ CA	2.03678e-08	13.958	773258	250882	1.73377e+06	794767	284740	458755	1.75423e+06	328895	327867	389251	259466	352217	405689	369605	5.11057e+06	1.55167e+06	88160.2	2.65754e+06	2.65013e+06	3.20853e+06	743960	192492	609216	655937	278213	458755	627533	521496	407994	807035	170774	294031	629140	799372	1.64129e+06	414981	32549.6	1.33868e+06	508198
49	445.248	27.5892	2.25115	888.481	2	5.35298	GPI+ CA	GPI- CA	9.06613e-07	19.7887	758032	856414	712547	485050	688788	617880	342667	959088	1.02614e+06	734398	656678	1.13628e+06	754549	863859	124477	195080	1.148e+06	177825	144750	168286	729311	657094	250377	400321	672999	617880	122581	1.52073e+06	1.27691e+06	1.52263e+06	432209	948566	1.17015e+06	1.86833e+06	39976.5	52172.3	423853	89575.5	27757.6
50	528.764	13.7567	2.74715	1055.51	2	4.70841	GPI+ CA	GPI- CA	2.95334e-06	30.5269	451604	459548	430855	543862	555013	564010	450241	715191	727031	614731	877499	841941	727068	713943	58310.5	170393	1.01262e+06	178335	193386	103181	434493	352593	151395	448860	542291	564010	161063	1.13401e+06	904709	1.27452e+06	577548	702854	1.12753e+06	1.54409e+06	18726.7	45570	373869	89832.3	37084.2
51	732.38	45.0024	4.38225	1462.75	2	20.6533	GPI+ NA	GPI- CA	2.52814e-06	55.4653	3.37554e+06	3.74431e+06	3.99625e+06	4.17204e+06	3.68602e+06	3.55255e+06	2.92129e+06	708460	1.50722e+06	964661	1.31478e+06	859214	1.16294e+06	836137	103231	170637	528862	48573.6	80148.8	23865.9	3.24764e+06	2.87287e+06	1.40421e+06	3.44327e+06	3.60153e+06	3.55255e+06	1.04502e+06	1.12333e+06	1.87556e+06	2.00003e+06	865352	717274	1.80348e+06	1.80837e+06	33153.2	45635.3	195261	24467.9	15369.6
52	516.272	19.0497	1.86873	1030.53	2	2.2289	GPI+ CA	GPI- NA	2.7446e-05	15.2473	319403	259143	277751	329012	262759	261780	216845	797130	558079	746440	523988	672006	594796	652933	95126.2	154073	258716	308359	290356	275268	307301	198831	97596.8	271540	256736	261780	77571.2	1.26393e+06	694466	1.54759e+06	344875	560992	922407	1.41215e+06	30550.3	41205.3	95520.4	155329	55679.6
53	491.266	29.3355	2.25412	980.518	2	2.75493	GPI+ NA	GPI- CA	3.32496e-08	7.56741	673202	758564	809749	676158	664674	839752	829383	753344	737035	634963	666205	614488	702381	715435	221939	301846	901922	248124	237880	264420	647696	582017	284532	558046	649438	839752	296692	1.1945e+06	917157	1.31647e+06	438480	512976	1.08925e+06	1.54732e+06	71277	80726	332998	124987	45616.7
54	909.878	23.605	3.77998	1817.74	2	12.625	GPI+ CA	GPI- NA	1.66166e-06	41.1248	2.45288e+06	3.01103e+06	1.9466e+06	2.25887e+06	2.48958e+06	3.06236e+06	1.78173e+06	4.59667e+06	4.06921e+06	3.07836e+06	2.62252e+06	3.47176e+06	3.40303e+06	4.39579e+06	153282	517895	84929.2	364572	353224	152495	2.35994e+06	2.31025e+06	684003	1.86429e+06	2.43251e+06	3.06236e+06	637371	7.28848e+06	5.06367e+06	6.38236e+06	1.72608e+06	2.89823e+06	5.27741e+06	9.50708e+06	49227.4	138506	31356.7	183645	67735.4
55	1126.76	88.7916	2.24262	1125.76	1	2.18071	GPI- CA	GPI+ NA	0.025196	36.8919	4.68863e+06	7.62105e+06	2.90602e+06	9.41144e+06	6.30175e+06	8.34011e+06	5.18704e+06	2.74356e+06	5.80197e+06	6.11885e+06	9.89897e+06	6.69321e+06	9.532e+06	9.6758e+06	1.77596e+07	1.99303e+07	8.19172e+06	1.19132e+07	2.23961e+07	1.28541e+07	4.51099e+06	5.84734e+06	1.02112e+06	7.76744e+06	6.15731e+06	8.34011e+06	1.85554e+06	4.35019e+06	7.2199e+06	1.26862e+07	6.51525e+06	5.58751e+06	1.47822e+07	2.09265e+07	5.70357e+06	5.33017e+06	3.02446e+06	6.00102e+06	4.29475e+06
59	460.758	34.8537	2.82532	919.501	2	10.2689	GPI+ CA	GPI- CA	6.17413e-08	21.2014	559351	563425	696989	536251	598802	661247	779819	647034	714362	702797	593048	980429	739914	655314	50886	78522.8	931800	74187.6	82328	53532	538158	432295	244910	442578	585076	661247	278962	1.02594e+06	888943	1.45711e+06	390329	818464	1.14745e+06	1.41729e+06	16342.3	21000.2	344029	37370.4	15787.5
60	682.328	28.0358	2.87742	1362.64	2	41.7674	GPI+ NA	GPI- CA	5.9548e-08	27.4736	2.09361e+06	2.02198e+06	2.09783e+06	2.38739e+06	2.24352e+06	1.96769e+06	1.97954e+06	291191	793496	565871	525234	480071	575547	547164	18716.3	21010	33658.7	15657.4	12998.2	10116	2.01428e+06	1.55139e+06	737142	1.97036e+06	2.19209e+06	1.96769e+06	708132	461712	987417	1.17322e+06	345696	400764	892555	1.18339e+06	6010.84	5618.94	12427.1	7887.06	2492.58
61	1104.6	54.8661	4.46457	2207.18	2	3.23783	GPI+ CA	GPI- CA	7.88718e-05	29.5706	2.8126e+06	4.16198e+06	3.39302e+06	4.53962e+06	4.59434e+06	4.07481e+06	2.67982e+06	4.76117e+06	4.98987e+06	5.22018e+06	6.47611e+06	6.21264e+06	4.15832e+06	3.83411e+06	2.62479e+06	1.90051e+06	9.33984e+06	1.04053e+06	1.90011e+06	1.77845e+06	2.70603e+06	3.19333e+06	1.19225e+06	3.74663e+06	4.48903e+06	4.07481e+06	958641	7.54931e+06	6.20933e+06	1.0823e+07	4.26241e+06	5.18633e+06	6.44871e+06	8.2923e+06	842963	508274	3.44836e+06	524144	364372
63	617.81	43.3577	1.95993	1233.61	2	5.36739	GPI+ CA	GPI- NA	1.30374e-08	18.9536	626642	834629	670203	737781	876660	807819	783683	987494	993237	840514	931339	992869	968165	929226	133589	308865	32558.7	149126	214062	167225	602899	640379	235498	608905	856565	807819	280344	1.56577e+06	1.23597e+06	1.74264e+06	612984	828849	1.50143e+06	2.0097e+06	42902.9	82603.1	12021	75119.1	41049.1
64	606.605	18.8956	2.0268	1816.79	3	8.73671	GPI+ CA	GPI- NA	8.06371e-07	33.1643	838695	1.09686e+06	664396	808629	911949	1.05344e+06	559183	1.27108e+06	1.31602e+06	994862	837091	964184	1.07148e+06	1.10144e+06	66447.2	275504	9460.76	145294	149077	76289.4	806918	841578	233458	667377	891045	1.05344e+06	200034	2.01543e+06	1.63764e+06	2.06265e+06	550952	804902	1.66165e+06	2.38216e+06	21339.9	73681.1	3493	73188.7	28587.5
66	1106.53	44.8531	3.77583	2211.04	2	3.59189	GPI+ CA	GPI- CA	1.82097e-07	11.9684	2.51984e+06	3.41896e+06	2.3229e+06	2.79056e+06	2.7434e+06	3.30369e+06	1.62043e+06	3.52356e+06	4.47263e+06	3.26412e+06	3.25964e+06	3.73053e+06	3.42118e+06	3.35908e+06	763771	1.26245e+06	1.91031e+06	869994	1.04633e+06	1.07025e+06	2.42437e+06	2.62324e+06	816228	2.3031e+06	2.68051e+06	3.30369e+06	579669	5.58696e+06	5.56568e+06	6.76751e+06	2.14541e+06	3.11425e+06	5.30555e+06	7.26492e+06	245289	337630	705306	438241	200648
67	618.835	33.4579	2.0935	1235.66	2	8.06269	GPI+ CA	GPI- CA	8.82177e-09	14.5473	598521	746446	799495	716380	757127	862111	737835	920715	947696	831198	1.02947e+06	1.13101e+06	849098	850357	60768	113223	1.2021e+06	128153	123644	96875.2	575844	572719	280929	591243	739772	862111	263943	1.45989e+06	1.1793e+06	1.72332e+06	677571	944169	1.31678e+06	1.83913e+06	19515.9	30280.4	443829	64554.1	23710.3
68	876.962	61.607	3.56042	1751.91	2	5.72662	GPI+ CA	GPI- CA	8.96838e-05	44.9047	1.77303e+06	2.02477e+06	2.06946e+06	2.02321e+06	2.40111e+06	2.33553e+06	1.73064e+06	2.87389e+06	3.11014e+06	4.29956e+06	4.17267e+06	5.99014e+06	3.57149e+06	2.80511e+06	583012	654106	4.71557e+06	326498	887723	793173	1.70585e+06	1.55353e+06	727174	1.66979e+06	2.34607e+06	2.33553e+06	619096	4.55685e+06	3.87022e+06	8.91428e+06	2.74634e+06	5.00058e+06	5.53865e+06	6.06681e+06	187237	174935	1.74104e+06	164466	170233
69	404.207	85.0173	5.09643	403.2	1	7.07974	GPI- CA	GPI+ CA	0.00152147	77.737	2.90398e+06	1.99399e+06	1.81714e+06	1.91127e+06	934308	778617	656941	1.54026e+06	989395	216572	763502	213583	316439	411115	6.73126e+06	4.74869e+06	169282	3.8965e+06	4.00415e+06	5.60408e+06	2.79396e+06	1.52991e+06	638512	1.57741e+06	912892	778617	235005	2.44224e+06	1.23119e+06	449020	502518	178300	490732	889147	2.16178e+06	1.26999e+06	62500.7	1.96278e+06	767848
70	531.813	40.8296	3.0455	1061.61	2	6.64798	GPI+ CA	GPI- CA	0.000291278	33.0594	539083	740916	448502	622631	658762	665579	412868	248027	939714	763514	750871	951371	849390	625487	52588.1	204301	860287	114934	143834	71840	518658	568476	157596	513870	643662	665579	147694	393272	1.16937e+06	1.583e+06	494204	794206	1.31723e+06	1.35279e+06	16888.9	54638.4	317626	57895.3	27582.1
71	615.8	26.6873	4.66225	1229.59	2	5.319	GPI- NA	GPI- CA	3.02468e-08	19.0889	712098	891637	793009	853767	957564	755907	734263	1.29362e+06	1.22276e+06	1.12141e+06	1.23786e+06	1.27493e+06	1.11846e+06	1.36381e+06	164354	196511	9.02863e+06	184788	238160	272632	685118	684119	278650	704630	935615	755907	262665	2.05116e+06	1.52158e+06	2.32502e+06	814731	1.06431e+06	1.7345e+06	2.9496e+06	52783	52555.1	3.33346e+06	93083	45670.3
73	1031.58	51.7426	2.89663	1030.57	1	7.08459	GPI+ CA	GPI- CA	2.92287e-05	72.8608	674291	1.06132e+06	756032	1.04819e+06	1.18295e+06	935403	777611	2.2428e+06	1.43052e+06	1.8801e+06	1.624e+06	1.60081e+06	1.61777e+06	1.98768e+06	97318.9	147766	1.51844e+06	154723	459487	134922	648743	814308	265657	865093	1.15584e+06	935403	278172	3.55618e+06	1.78013e+06	3.89802e+06	1.06888e+06	1.33636e+06	2.50883e+06	4.2989e+06	31254.4	39518.7	560621	77938.5	88112.6
74	400.735	11.4085	3.45422	799.455	2	1.38539	GPI+ NA	GPI- CA	0.370241	46.0271	270036	237739	698034	311292	230108	186920	478157	170324	224704	226385	594037	485181	333208	303520	139098	250060	394834	154417	284484	284163	259805	182408	245277	256915	224833	186920	171049	270066	279619	469363	390980	405030	516737	656444	44671.9	66876.2	145776	77784.3	54553.6
76	708.388	50.6814	5.07287	1414.76	2	14.5168	GPI+ NA	GPI- CA	6.55279e-06	55.7912	5.6466e+06	4.79189e+06	4.80813e+06	5.15781e+06	4.15842e+06	4.39686e+06	5.18108e+06	720124	1.61804e+06	1.21933e+06	1.75596e+06	901865	1.31429e+06	1.00532e+06	77765.9	94099.2	994994	49619.4	137367	64985.2	5.43266e+06	3.67663e+06	1.6895e+06	4.25684e+06	4.0631e+06	4.39686e+06	1.85341e+06	1.14183e+06	2.01346e+06	2.52805e+06	1.15573e+06	752879	2.03819e+06	2.17427e+06	24974.9	25166	367362	24994.7	26341.9
77	690.653	23.1899	3.73285	2068.94	3	2.91756	GPI+ CA	GPI- NA	9.3487e-05	22.0769	1.0185e+06	882944	570361	761197	654701	800703	524675	2.45184e+06	1.97097e+06	1.91364e+06	1.15122e+06	1.665e+06	1.60561e+06	1.82077e+06	257533	479542	24855.8	550784	579318	717685	979915	677449	200415	628230	639694	800703	187690	3.88764e+06	2.45265e+06	3.96756e+06	757705	1.38994e+06	2.48998e+06	3.9379e+06	82708.1	128249	9177	277445	111092
78	955.952	45.384	3.0605	1909.89	2	5.45921	GPI+ CA	GPI- CA	6.51084e-07	17.517	1.92608e+06	1.79921e+06	2.23196e+06	1.86705e+06	1.61844e+06	1.63037e+06	1.45741e+06	1.97075e+06	2.85431e+06	2.80121e+06	1.99614e+06	2.77606e+06	3.1828e+06	2.56505e+06	320985	359524	1.86122e+06	491658	529794	403110	1.8531e+06	1.38047e+06	784272	1.54091e+06	1.58134e+06	1.63037e+06	521354	3.12481e+06	3.55186e+06	5.80774e+06	1.31381e+06	2.31746e+06	4.93588e+06	5.54761e+06	103086	96151.4	687181	247662	101595
80	724.393	36.3686	2.05263	1446.77	2	3.31325	GPI+ CA	GPI- CA	6.50317e-05	25.2542	799709	771034	776070	801772	836438	916328	1.25041e+06	960082	1.1358e+06	1.16045e+06	806274	1.66687e+06	1.54235e+06	1.15854e+06	332095	314592	2.07251e+06	328370	353616	408487	769409	591585	272698	661718	817265	916328	447304	1.52231e+06	1.41337e+06	2.40596e+06	530669	1.3915e+06	2.39187e+06	2.50565e+06	106654	84134.8	765191	165409	67810.5
81	484.246	12.805	2.59253	966.476	2	1.24424	GPI- NA	GPI- CA	0.303709	34.3109	349357	355072	581647	617279	423009	352910	406526	239987	222109	229812	478309	246490	225156	245660	310610	247422	1.32816e+06	171254	229971	248921	336120	272433	204381	509453	413313	352910	145425	380523	276390	476469	314811	205770	349171	531306	99754.1	66170.9	490370	86265.6	44100
82	523.285	15.958	1.58168	1044.56	2	2.25956	GPI- NA	GPI+ CA	0.000121808	17.9551	462310	354564	730472	652238	462647	446289	533898	257431	338273	215248	299622	236937	207512	258897	1.22113e+06	1.37832e+06	875056	540788	517103	698682	444793	272044	256675	538305	452042	446289	190989	408183	420943	446275	197204	197796	321809	559934	392173	368620	323079	272410	99161.3
83	842.51	21.6681	2.2585	841.502	1	3.53387	GPI- NA	GPI+ CA	0.00178327	50.8994	2.2672e+06	1.7752e+06	1.7887e+06	2.38658e+06	1.95024e+06	1.2054e+06	1.27913e+06	399085	582136	1.09347e+06	806771	504749	405784	553844	4.83277e+06	6.2893e+06	5.44823e+06	1.57066e+06	1.52801e+06	3.48317e+06	2.1813e+06	1.36204e+06	628520	1.96969e+06	1.90554e+06	1.2054e+06	457579	632789	724402	2.26709e+06	530997	421365	629288	1.19784e+06	1.55207e+06	1.68202e+06	2.01154e+06	791186	293015
84	736.735	54.8661	4.54865	2207.18	3	2.97427	GPI+ CA	GPI- CA	0.000435626	38.6581	1.3452e+06	1.88778e+06	1.11457e+06	885058	1.31071e+06	1.7098e+06	1.33504e+06	2.08421e+06	2.32029e+06	1.29984e+06	2.3333e+06	2.20328e+06	2.29309e+06	1.4227e+06	1.04805e+06	974911	3.15617e+06	528925	969444	512694	1.29423e+06	1.44842e+06	391639	730455	1.28067e+06	1.7098e+06	477579	3.30472e+06	2.88733e+06	2.69496e+06	1.53572e+06	1.8393e+06	3.55611e+06	3.07698e+06	336588	260731	1.16529e+06	266435	185904
85	544.252	51.7426	3.12973	1086.49	2	5.5387	GPI+ CA	GPI- CA	9.33809e-05	71.5823	360837	459713	435327	517473	549054	474100	426926	952563	596016	626904	848445	649659	642228	689954	44470.7	59624.4	799632	91279	234446	61609.1	347165	352720	152967	427080	536469	474100	152723	1.51038e+06	741675	1.29976e+06	558425	542336	995964	1.49221e+06	14282	15946	295232	45979.8	44958.2
87	553.808	35.7191	2.43727	1105.6	2	7.17674	GPI+ CA	GPI- CA	1.73425e-06	26.7611	476871	522454	654398	492663	504143	545742	535541	589755	582990	548491	587672	1.03995e+06	625549	571106	57534.3	66598.6	964859	89682.3	113768	67992.5	458803	400859	229944	406605	492587	545742	191577	935115	725465	1.13719e+06	386791	868151	970098	1.23517e+06	18477.4	17811.2	356235	45175.5	21816.6
88	691.354	40.5136	2.48703	1380.69	2	2.3588	GPI+ NA	GPI- CA	4.42515e-05	16.275	771421	897973	741767	1.24486e+06	727300	790921	625978	797313	690180	862899	563248	713066	602114	591767	480184	523357	912407	274370	262244	339240	742193	688981	260644	1.0274e+06	710629	790921	223929	1.26422e+06	858852	1.78905e+06	370715	595269	933756	1.27986e+06	154213	139967	336869	138208	50288.8
89	793.445	30.0463	2.5822	792.438	1	16.8983	GPI+ CA	GPI- CA	7.79197e-08	24.8122	476938	452065	449475	1.06318e+06	724468	630066	560803	880584	831135	1.50693e+06	1.23383e+06	1.07636e+06	778774	1.26384e+06	32612.6	41411.7	2.16025e+06	57450.1	63252.2	71322.9	458868	346852	157938	877462	707862	630066	200614	1.39625e+06	1.03425e+06	3.12431e+06	812075	898547	1.20772e+06	2.73339e+06	10473.7	11075.2	797586	28939.2	12129.4
90	453.901	25.2454	11.8456	1358.68	3	15.8213	GPI+ NA	GPI- CA	8.45834e-08	24.2005	1.76441e+06	1.42413e+06	1.49656e+06	1.52136e+06	1.42832e+06	1.3882e+06	1.50048e+06	399046	452688	279277	354250	248741	338282	366724	35998.9	39963.3	2.27757e+06	26263.8	23764.5	16040.3	1.69756e+06	1.09268e+06	525864	1.25561e+06	1.39558e+06	1.3882e+06	536760	632727	563319	579026	233158	207650	524605	793140	11561.2	10687.8	840903	13229.8	4557.15
91	887.919	37.843	7.32852	1773.82	2	11.2793	GPI- NA	GPI- CA	6.30481e-05	69.8014	1.08304e+06	1.32913e+06	1.49163e+06	1.20252e+06	1.2649e+06	1.59354e+06	1.44391e+06	2.10862e+06	2.67201e+06	2.0188e+06	2.05068e+06	3.14458e+06	3.29138e+06	2.54273e+06	162585	251466	1.07839e+07	241408	375047	60971.5	1.04201e+06	1.01979e+06	524133	992463	1.2359e+06	1.59354e+06	516525	3.34342e+06	3.32502e+06	4.18558e+06	1.34971e+06	2.6251e+06	5.10426e+06	5.49934e+06	52214.9	67252.2	3.98152e+06	121604	71920.3
92	591.846	88.7916	2.8499	1181.68	2	3.32428	GPI- CA	GPI+ CA	0.00114126	33.1197	2.13284e+06	3.3809e+06	1.83037e+06	3.55055e+06	2.16218e+06	2.83992e+06	3.31617e+06	1.06778e+06	2.2062e+06	1.92288e+06	3.2292e+06	2.3312e+06	2.79799e+06	2.34187e+06	7.60399e+06	8.6925e+06	4.35665e+06	4.90017e+06	9.86796e+06	7.88033e+06	2.05203e+06	2.59403e+06	643159	2.93034e+06	2.11262e+06	2.83992e+06	1.18628e+06	1.69307e+06	2.74537e+06	3.98671e+06	2.12538e+06	1.94609e+06	4.3391e+06	5.06493e+06	2.44206e+06	2.32473e+06	1.60852e+06	2.46836e+06	1.89231e+06
93	516.759	10.8166	1.83038	1031.5	2	5.00973	GPI+ NA	GPI- CA	1.25682e-06	23.369	248601	237985	325790	375595	364075	275769	437179	238002	262261	288963	363922	300266	272704	347253	32260.2	104706	563904	43178.9	66634.7	67558.7	239182	182597	114477	309986	355730	275769	156391	377376	326354	599107	239524	250662	422907	751028	10360.5	28002.8	208199	21750.4	12778.1
94	905.891	44.3844	4.61933	1809.77	2	2.5687	GPI+ CA	GPI- NA	7.88531e-05	20.2588	1.61329e+06	2.03904e+06	1.56725e+06	1.50454e+06	1.52625e+06	1.30253e+06	1.58235e+06	4.62499e+06	4.59146e+06	4.25883e+06	2.7182e+06	3.93585e+06	3.68674e+06	3.80523e+06	792543	1.34971e+06	147229	1.27641e+06	1.45096e+06	1.88108e+06	1.55216e+06	1.56448e+06	550705	1.24172e+06	1.49126e+06	1.30253e+06	566047	7.33338e+06	5.71355e+06	8.82983e+06	1.78905e+06	3.28565e+06	5.71737e+06	8.22985e+06	254529	360969	54358.4	642964	278240
95	524.265	18.3719	1.93945	1046.51	2	7.68036	GPI+ CA	GPI- CA	2.87036e-07	31.824	241178	295836	266458	272707	270682	306693	225572	364564	388330	345724	326154	419189	396661	368415	20570.2	85121	541470	54260.1	60287.9	31038.8	232040	226984	93628.8	225071	264477	306693	80692.9	578052	483233	716790	214666	349940	615139	796797	6606.24	22764.9	199916	27332.3	11561
96	508.767	18.3719	1.93945	1015.52	2	6.48301	GPI+ CA	GPI- CA	7.70137e-09	13.6513	299220	394401	235140	302514	300221	312968	197250	411726	339847	327120	373034	422542	358078	348814	47132.4	84201.5	257186	61812.8	60892	47927.5	287883	302609	82624.3	249670	293340	312968	70561.6	652833	422901	678217	245522	352739	555305	754404	15136.8	22518.9	94955.6	31136.9	11676.8
97	674.712	28.1094	3.13895	2021.12	3	12.1741	GPI+ CA	GPI- CA	7.66433e-09	14.5947	1.46307e+06	1.7342e+06	910576	1.87199e+06	1.73088e+06	1.68571e+06	920739	1.81808e+06	2.1734e+06	2.16378e+06	1.42258e+06	1.79184e+06	1.84717e+06	2.17475e+06	163066	224891	2.0154e+06	158706	138069	174657	1.40763e+06	1.33058e+06	319961	1.54499e+06	1.69121e+06	1.68571e+06	329372	2.88275e+06	2.70456e+06	4.48616e+06	936307	1.49583e+06	2.86457e+06	4.70349e+06	52369.5	60145.1	744105	79944.8	26476.5
98	492.902	17.9435	2.47082	1475.68	3	2.05396	GPI+ CA	GPI- NA	0.000469094	18.7866	235922	272864	199939	232634	197131	174420	228893	652853	540207	465796	353631	487663	496942	516479	88337.3	144605	207055	211931	224291	296905	226983	209358	70255.3	191997	192612	174420	81881.1	1.03516e+06	672227	965735	232751	407102	770654	1.11703e+06	28370	38673.4	76446.9	106756	43010.7
99	892.55	32.9126	2.4744	891.542	1	12.2866	GPI+ CA	GPI- CA	1.27344e-07	22.5679	721004	810997	523796	1.21333e+06	1.28796e+06	873449	517066	1.37699e+06	1.12008e+06	1.76826e+06	1.96115e+06	1.60954e+06	1.17437e+06	1.586e+06	74899.5	124054	1.07532e+06	112556	102299	154761	693686	622247	184053	1.00139e+06	1.25844e+06	873449	184968	2.18335e+06	1.39381e+06	3.66613e+06	1.29078e+06	1.34365e+06	1.82121e+06	3.43016e+06	24054.3	33177.1	397019	56697.5	19617.2
100	441.234	21.4361	2.10715	880.454	2	9.95305	GPI+ CA	GPI- CA	7.04129e-07	22.4299	202349	223718	121462	164677	167183	195857	132803	280072	251712	131630	219561	283377	241930	210207	26370.8	36681.2	159000	24074.3	25956.5	19660.3	194682	171651	42679.7	135911	163351	195857	47507.3	444082	313227	272908	144510	236563	375184	454630	8469.1	9810.06	58704.3	12126.9	4977.49
101	545.34	13.5286	2.13832	544.333	1	4.69338	GPI+ CA	GPI- CA	5.36352e-06	21.776	177118	180611	279449	367951	349385	217027	225117	227668	227315	368845	370446	386917	303155	373180	32379.4	80197.9	505550	73826.9	64007.2	68309.8	170407	138576	98193.6	303677	341377	217027	80530.2	360991	282868	764727	243818	322999	470131	807103	10398.8	21448.2	186654	37188.7	12274.2
103	698.885	57.3683	4.34408	1395.76	2	4.15078	GPI+ CA	GPI- CA	0.000406263	36.0387	1.14528e+06	1.08734e+06	900935	1.15085e+06	1.14377e+06	1.62865e+06	1.6061e+06	1.99667e+06	1.50682e+06	1.59116e+06	2.96329e+06	3.32437e+06	1.94217e+06	1.36462e+06	574963	661649	1.03261e+06	307080	654649	554932	1.10189e+06	834274	316573	949818	1.11755e+06	1.62865e+06	574544	3.16592e+06	1.87506e+06	3.29895e+06	1.95036e+06	2.77519e+06	3.01191e+06	2.95136e+06	184652	176952	381251	154685	125538
104	471.808	19.941	3.84158	941.602	2	2.99678	GPI+ NA	GPI- CA	5.43358e-08	12.7469	473176	450671	517996	590300	592204	491352	461368	476729	430822	466284	405640	417930	465617	443774	116790	175522	565456	146602	130018	167685	455248	345783	182015	487186	578630	491352	165043	755901	536109	966748	266982	348889	722077	959782	37507.8	46941.7	208772	73847.6	24932.7
105	531.831	32.5353	2.16975	1061.65	2	5.69252	GPI- CA	GPI+ CA	2.11696e-06	35.5116	442881	459680	664815	487813	521228	489620	652862	248630	203661	249098	190905	249862	177780	204869	1.65479e+06	1.28435e+06	117890	991228	980342	1.74842e+06	426101	352694	233605	402601	509281	489620	233546	394228	253433	516456	125649	208585	275700	443084	531445	343487	43526.2	499309	187993
108	607.853	25.2454	2.74132	1213.69	2	3.48723	GPI- CA	GPI+ CA	4.23614e-05	35.0324	468527	353875	684635	460210	349077	441048	679243	362040	335368	371091	325742	436474	363558	355526	477462	610995	230070	1.58562e+06	1.46389e+06	761239	450775	271514	240569	379820	341075	441048	242983	574051	417328	769384	214395	364370	563803	768922	153339	163405	84944.2	798724	280720
109	445.74	32.3793	2.85788	889.466	2	5.60674	GPI+ CA	GPI- CA	4.87581e-09	12.024	231724	294771	215072	250469	304482	265892	192974	344221	330745	303360	301263	368877	308777	291880	44191.1	73127.7	659550	49858.1	58608.4	63453.4	222944	226167	75572.7	206717	297503	265892	69031.9	545797	411575	628958	198284	307939	478849	631270	14192.2	19557.3	243512	25114.9	11238.9
111	914.096	47.209	9.40933	2739.27	3	6.54811	GPI+ CA	GPI- CA	1.74533e-05	53.6176	1.85321e+06	2.97968e+06	2.3199e+06	2.10138e+06	2.98913e+06	2.89116e+06	2.9117e+06	3.95691e+06	4.99226e+06	3.50777e+06	5.00086e+06	4.66572e+06	3.84524e+06	3.18561e+06	835321	1.29613e+06	472808	562967	1.0077e+06	337478	1.78299e+06	2.28619e+06	815175	1.73431e+06	2.92061e+06	2.89116e+06	1.04159e+06	6.27408e+06	6.2123e+06	7.27266e+06	3.29144e+06	3.89495e+06	5.96318e+06	6.88973e+06	268267	346638	174565	283582	193239
112	578.655	33.5398	3.82298	1732.94	3	29.7296	GPI+ CA	GPI- NA	5.27855e-08	33.3768	639865	753591	502878	534632	595167	918128	493580	1.40545e+06	1.72172e+06	1.43804e+06	945858	1.64872e+06	1.54657e+06	1.2692e+06	46573.4	56755.8	22174.7	53177.1	60654.8	29972.1	615622	578201	176703	441242	581524	918128	176566	2.22848e+06	2.14249e+06	2.9815e+06	622540	1.37635e+06	2.39842e+06	2.74498e+06	14957.3	15178.8	8187.11	26786.8	11631.4
114	605.59	48.1656	3.9096	1813.75	3	8.39726	GPI+ CA	GPI- NA	1.51864e-08	15.0747	1.2949e+06	1.43768e+06	1.28314e+06	1.46757e+06	1.4672e+06	1.70773e+06	1.25829e+06	1.41708e+06	1.62124e+06	1.47783e+06	1.72247e+06	2.08283e+06	1.43805e+06	1.43939e+06	229904	232430	83770.7	166719	211921	192918	1.24583e+06	1.10308e+06	450875	1.21121e+06	1.43356e+06	1.70773e+06	450123	2.24693e+06	2.01745e+06	3.06399e+06	1.13369e+06	1.73875e+06	2.23011e+06	3.11307e+06	73834.9	62161.2	30928.9	83981	40638.7
115	737.706	39.379	6.06287	2210.1	3	1.96102	GPI- NA	GPI+ CA	0.00235348	23.7689	541272	634313	2.20253e+06	2.43632e+06	2.05349e+06	2.18196e+06	1.92886e+06	1.79916e+06	2.07879e+06	1.37612e+06	1.54015e+06	1.16712e+06	1.15218e+06	1.23396e+06	6.8152e+06	7.56161e+06	1.87004e+06	2.45035e+06	2.57991e+06	3.66616e+06	520764	486684	773932	2.01074e+06	2.00642e+06	2.18196e+06	690004	2.85275e+06	2.58682e+06	2.85312e+06	1.01369e+06	974313	1.78679e+06	2.66877e+06	2.18873e+06	2.02228e+06	690437	1.23431e+06	494732
117	807.431	88.7916	3.14842	806.424	1	2.91092	GPI- CA	GPI+ CA	0.00254144	35.9751	2.61952e+06	3.20096e+06	1.72106e+06	4.85718e+06	3.04183e+06	3.89689e+06	3.96652e+06	1.23427e+06	2.10436e+06	2.34918e+06	4.061e+06	2.9544e+06	3.87052e+06	2.70911e+06	9.50053e+06	8.41574e+06	5.8943e+06	6.05745e+06	1.0022e+07	7.97657e+06	2.52027e+06	2.45598e+06	604752	4.00872e+06	2.9721e+06	3.89689e+06	1.41893e+06	1.95706e+06	2.61863e+06	4.87056e+06	2.67285e+06	2.46634e+06	6.00238e+06	5.85918e+06	3.05114e+06	2.25071e+06	2.17623e+06	3.05131e+06	1.92186e+06
118	758.867	27.513	1.49207	1515.72	2	7.62474	GPI+ CA	GPI- CA	2.18527e-07	23.021	751894	880812	559747	701745	768838	843150	548979	1.02101e+06	1.18283e+06	847850	714036	867715	1.01743e+06	962805	97971.5	211946	1.05454e+06	123035	95837.3	152869	723405	675813	196685	579164	751215	843150	196384	1.61892e+06	1.4719e+06	1.75785e+06	469961	724370	1.57782e+06	2.08233e+06	31464	56683.1	389347	61976.2	18378.1
119	881.462	21.4361	1.82158	880.454	1	10.2325	GPI+ CA	GPI- CA	5.681e-08	19.8846	466218	372231	327060	636991	571119	395310	225331	371896	376160	648066	446337	464674	456116	494978	25689	49913.9	826292	46601.5	39083.4	50780.9	448554	285599	114923	525721	558028	395310	80606.8	589678	468088	1.34364e+06	293768	387911	707342	1.07052e+06	8250.13	13349	305075	23474.5	7494.75
120	543.824	17.4097	3.21172	1085.63	2	8.29382	GPI+ CA	GPI- CA	2.02216e-12	4.50354	591481	613203	620312	821518	792736	714523	585840	790522	792582	746354	769994	817344	718975	807888	52395.7	112419	1.34543e+06	91395.3	98004.7	91893.3	569071	470487	217967	678015	774565	714523	209570	1.25345e+06	986279	1.54742e+06	506790	682320	1.11498e+06	1.74728e+06	16827.1	30065.4	496746	46038.4	18793.7
122	927.808	48.8336	10.3551	2780.4	3	4.93766	GPI+ CA	GPI- CA	9.8051e-06	36.1072	2.80881e+06	4.13534e+06	2.94604e+06	3.56668e+06	4.39767e+06	4.44863e+06	2.86536e+06	5.92112e+06	4.91778e+06	5.59496e+06	6.7678e+06	4.76214e+06	4.42991e+06	4.91832e+06	735251	1.36053e+06	3.97211e+06	640811	1.21179e+06	1.38595e+06	2.70239e+06	3.17289e+06	1.03519e+06	2.94365e+06	4.29686e+06	4.44863e+06	1.02502e+06	9.38852e+06	6.11963e+06	1.16e+07	4.4544e+06	3.97544e+06	6.86987e+06	1.06372e+07	236129	363860	1.46654e+06	322795	232376
123	977.997	40.6723	2.64907	1953.98	2	55.3222	GPI+ CA	GPI- CA	6.77602e-08	50.3152	857888	1.0639e+06	627570	854055	770313	945183	463653	1.29491e+06	1.58385e+06	1.2556e+06	1.05062e+06	1.46328e+06	1.27808e+06	1.21821e+06	35165.7	51954.1	1.25995e+06	25323.2	34547.7	10970.3	825384	816288	220517	704868	752656	945183	165861	2.0532e+06	1.97092e+06	2.60324e+06	691494	1.22155e+06	1.98203e+06	2.63471e+06	11293.6	13894.7	465185	12756	6624.97
124	808.894	31.1417	1.86642	1615.77	2	6.36663	GPI+ CA	GPI- CA	5.55605e-08	16.8939	611075	751369	639287	626444	715961	807438	521556	831127	1.0045e+06	781488	661687	894933	879644	843537	96728.6	223306	1.21002e+06	112108	128517	156328	587923	576496	224635	517017	699550	807438	186574	1.31783e+06	1.24999e+06	1.62026e+06	435506	747092	1.36415e+06	1.82438e+06	31064.9	59721.2	446752	56471.8	24644.8
126	990.886	90.3535	2.23667	2969.64	3	9.86317	GPI+ CA	GPI- CA	0.0798926	86.5665	1.23075e+07	3.38922e+06	3.69692e+06	611119	2.65673e+06	1.7606e+06	1.04127e+07	1.67847e+07	4.16971e+06	8.18011e+06	2.41475e+06	149870	5.34855e+06	6.21369e+06	9.50171e+06	1.84955e+06	2.44249e+06	684936	961391	233454	1.18412e+07	2.60042e+06	1.29903e+06	504368	2.59583e+06	1.7606e+06	3.72489e+06	2.66139e+07	5.18873e+06	1.69598e+07	1.58933e+06	125112	8.29449e+06	1.34388e+07	3.05152e+06	494646	901791	345022	184359
127	738.85	17.9435	2.31635	1475.68	2	2.36448	GPI+ CA	GPI- NA	0.000479308	25.2313	310312	304017	262546	378146	323868	237330	279482	806348	679680	991997	493273	748380	672502	762885	97632.7	172960	369783	247766	287333	399279	298554	233260	92254.3	312091	316444	237330	99977.9	1.27855e+06	845785	2.05671e+06	324660	624749	1.04291e+06	1.64995e+06	31355.2	46256.7	136528	124807	55099.8
128	607.334	37.843	3.36052	1212.65	2	3.8055	GPI+ CA	GPI- NA	7.30451e-06	20.9419	377005	347910	453023	374354	317043	302958	500952	471484	538755	680463	540223	786845	646833	513690	164606	131585	38953	123620	157635	189301	362721	266938	159184	308962	309776	302958	179204	747586	670420	1.41081e+06	355561	656859	1.0031e+06	1.11099e+06	52864	35191.1	14381.8	62270.7	30228.5
130	432.179	88.8629	5.49035	431.172	1	3.8432	GPI- CA	GPI+ CA	0.000848983	39.191	823609	912056	1.16826e+06	1.81048e+06	1.05242e+06	1.11724e+06	1.45214e+06	387369	543525	560150	1.26474e+06	913132	719790	781551	3.07244e+06	2.5761e+06	2.06381e+06	1.86888e+06	3.91465e+06	2.73234e+06	792403	699785	410505	1.49422e+06	1.0283e+06	1.11724e+06	519468	614212	676355	1.16136e+06	832423	762285	1.11625e+06	1.69032e+06	986730	688956	761978	941407	750685
131	987.465	43.0415	2.6564	1972.92	2	2.48752	GPI+ NA	GPI- CA	3.97283e-05	17.0164	1.13663e+06	1.66838e+06	1.8334e+06	1.40749e+06	1.48364e+06	1.85179e+06	1.47948e+06	1.15152e+06	1.76276e+06	1.11989e+06	1.43121e+06	1.48754e+06	1.4926e+06	1.19015e+06	463989	944270	416771	467566	605635	586913	1.09357e+06	1.28008e+06	644226	1.16163e+06	1.44964e+06	1.85179e+06	529248	1.82585e+06	2.19356e+06	2.32186e+06	941988	1.2418e+06	2.31471e+06	2.57403e+06	149012	252537	153876	235526	116138
132	677.861	55.51	4.32752	1353.71	2	1.74782	GPI+ CA	GPI- CA	0.0440169	33.3369	691743	783640	723960	711860	605096	710354	971116	1.7808e+06	945925	1.03656e+06	1.55301e+06	1.85864e+06	1.01733e+06	825057	715615	583126	913297	495806	975687	739579	665534	601257	254387	587512	591226	710354	347394	2.82363e+06	1.1771e+06	2.1491e+06	1.02215e+06	1.5516e+06	1.57767e+06	1.78441e+06	229823	155952	337198	249751	187101
133	1307.11	45.3076	2.27635	2612.2	2	3.204	GPI+ NA	GPI- CA	7.94217e-05	24.4379	2.29429e+06	3.51967e+06	2.48338e+06	2.61325e+06	2.42426e+06	2.81979e+06	1.44296e+06	1.47213e+06	3.30353e+06	2.01043e+06	2.68824e+06	2.42804e+06	2.38417e+06	2.12157e+06	603939	1.0445e+06	3.38826e+06	652905	740286	801575	2.20736e+06	2.70051e+06	872617	2.15676e+06	2.36869e+06	2.81979e+06	516184	2.3342e+06	4.11087e+06	4.16822e+06	1.76933e+06	2.02693e+06	3.69736e+06	4.58846e+06	193958	279342	1.25098e+06	328887	141960
134	603.346	14.4507	1.82262	602.339	1	5.31691	GPI+ CA	GPI- CA	0.000412399	47.8207	160488	169846	209647	349834	373513	195425	176157	172253	198821	311667	626537	456882	259269	304756	34305.2	59154.6	548098	59912.1	54040.9	73872.3	154407	130316	73666.5	288725	364951	195425	63015.8	273124	247410	646179	412371	381406	402072	659118	11017.3	15820.4	202363	30179.4	10363
136	1032.61	34.9282	2.67103	1031.6	1	5.09766	GPI+ CA	GPI- CA	5.98571e-06	23.0536	899838	903340	751699	1.69258e+06	1.63676e+06	1.19169e+06	837252	1.30742e+06	1.01439e+06	1.92115e+06	1.71777e+06	1.41286e+06	1.12154e+06	1.70329e+06	114101	201058	1.55778e+06	252724	257573	347107	865744	693098	264134	1.39692e+06	1.59924e+06	1.19169e+06	299507	2.07305e+06	1.26229e+06	3.98312e+06	1.1306e+06	1.17946e+06	1.73927e+06	3.68383e+06	36644	53771.2	575146	127304	49392.9
137	682.035	32.3793	5.76828	2043.08	3	4.12765	GPI+ CA	GPI- CA	2.68427e-06	19.3263	978782	1.22955e+06	795749	1.30105e+06	1.51434e+06	1.15991e+06	614624	1.36555e+06	1.49536e+06	1.97083e+06	1.58667e+06	1.21758e+06	1.18659e+06	1.52941e+06	312832	446302	1.03467e+06	317948	318659	438233	941697	943389	279612	1.07378e+06	1.47963e+06	1.15991e+06	219867	2.16522e+06	1.86081e+06	4.08612e+06	1.04431e+06	1.01643e+06	1.84015e+06	3.30777e+06	100468	119360	382009	160159	61107.1
138	722.42	22.0647	2.00695	721.412	1	7.06567	GPI- NA	GPI- CA	4.72737e-06	33.8292	402802	432193	437302	791500	804785	380476	287217	378781	406373	922129	538195	525781	475787	493877	35108.6	97663.1	1.52502e+06	70849.8	69396.6	86660.9	387541	331605	153660	653240	786338	380476	102745	600594	505685	1.91185e+06	354226	438923	737848	1.06814e+06	11275.3	26119.1	563052	35689	13307.7
140	528.764	16.0302	2.05753	1055.51	2	5.78728	GPI+ CA	GPI- CA	3.30812e-06	36.3041	173770	171798	181964	204615	197378	220843	156882	251678	266780	224347	290839	311270	272580	282727	15982.3	50910.8	308897	56571.9	56903.2	27244	167186	131814	63939.1	168873	192854	220843	56120.7	399060	331978	465138	191423	259849	422716	611474	5132.8	13615.6	114048	28496.9	10911.9
141	573.256	22.8155	2.0707	1716.74	3	12.5218	GPI+ CA	GPI- CA	1.04296e-07	22.7999	458144	412964	424165	360463	333330	325779	332068	442532	473286	511059	277822	395853	451641	434205	71037.1	67669.8	2554.07	26612.1	33485	42115.1	440785	316852	149044	297497	325689	325779	118790	701678	588951	1.05958e+06	182855	330459	700402	939086	22813.9	18097.7	942.987	13405.2	6421.19
142	776.403	45.1481	5.077	1550.79	2	18.1583	GPI+ NA	GPI- CA	3.90749e-07	42.0851	1.88351e+06	1.84335e+06	2.09031e+06	2.28307e+06	1.87937e+06	1.61375e+06	1.66731e+06	328621	613511	491371	570844	345198	492431	435609	22718.4	41321.8	434637	18656.2	38274.8	20426.3	1.81215e+06	1.41433e+06	734500	1.88426e+06	1.83629e+06	1.61375e+06	596439	521062	763445	1.01876e+06	375715	288172	763658	942121	7296.12	11051.1	160472	9397.64	7339.69
143	475.271	24.1292	3.27332	948.528	2	5.57838	GPI+ CA	GPI- CA	8.33634e-08	16.126	309307	359448	247584	377888	347435	355109	232444	488875	449375	370579	456909	611912	447542	421497	53914	92313.5	701053	78485.7	82970.1	87978.5	297588	275791	86997	311878	339471	355109	83151.2	775160	559196	768322	300726	510825	694046	911602	17314.7	24688.4	258835	39535.4	15910.6
144	756.662	44.8531	3.69472	2266.96	3	3.23155	GPI+ CA	GPI- CA	6.79883e-08	12.7163	905006	1.21081e+06	791337	1.091e+06	1.04382e+06	1.17509e+06	655724	1.18269e+06	1.30886e+06	1.15198e+06	1.28766e+06	1.33834e+06	1.14707e+06	1.11346e+06	279199	394394	763505	326618	382606	422044	870716	929008	278062	900427	1.01989e+06	1.17509e+06	234570	1.87528e+06	1.62873e+06	2.38841e+06	847503	1.11725e+06	1.77888e+06	2.40817e+06	89666.1	105477	281894	164527	73369.7
145	700.427	104.56	1.79245	699.419	1	4.34277	GPI- NA	GPI- CA	0.953155	218.957	53622.8	29230	24641.8	224923	22903.1	41488.4	41565.5	1.36977e+06	8579.7	33627.7	30086.5	35744.1	14069.6	118982	6.94474e+06	111045	72438.1	47800.8	47043.7	64124.8	51591.1	22427	8658.71	185634	22378.1	41488.4	14869.1	2.1719e+06	10676.5	69720.4	19802.2	29839.2	21819	257330	2.23034e+06	29698	26744.9	24078.6	9021.24
146	516.292	51.7426	2.65568	1030.57	2	5.37633	GPI+ CA	GPI- CA	0.00127876	87.9909	167211	256245	190581	141803	162131	222889	199490	607108	337927	198871	316233	298590	306262	220435	24589.1	33939.9	250688	43958.2	120535	17688.6	160875	196607	66967	117033	158415	222889	71362.7	962630	420512	412320	208137	249263	474950	476749	7896.91	9076.92	92556.3	22143	23114.1
147	551.26	53.6598	2.22012	1100.5	2	6.14749	GPI+ CA	GPI- CA	0.00947007	91.9356	246476	297137	412898	401958	344723	329923	460166	614387	333860	448452	552951	383229	355657	360328	64508.7	139816	785008	131317	1879.07	79355	237137	227982	145085	331743	336821	329923	164613	974172	415451	929777	363938	319920	551551	779308	20717.3	37392.5	289832	66148.1	360.336
148	862.97	50.756	1.61162	1723.93	2	6.83726	GPI+ CA	GPI- CA	3.14729e-07	26.614	951809	1.27268e+06	789958	1.11229e+06	1.09787e+06	1.25342e+06	746358	1.37844e+06	1.80183e+06	1.48174e+06	1.69416e+06	1.29213e+06	1.55979e+06	1.30779e+06	160737	351264	195050	153582	264573	241000	915746	976480	277578	917998	1.07271e+06	1.25342e+06	266992	2.18565e+06	2.24218e+06	3.0721e+06	1.11506e+06	1.07867e+06	2.41892e+06	2.82846e+06	51621.4	93942.5	72014.3	77363.6	50735.3
149	814.402	29.4867	2.17492	1626.79	2	3.09516	GPI- NA	GPI+ CA	2.81006e-05	21.3143	1.5587e+06	1.34205e+06	2.5646e+06	1.31326e+06	1.20775e+06	1.18233e+06	2.39713e+06	579502	518050	752241	366607	494411	523981	581320	2.67683e+06	1.94202e+06	523364	1.55124e+06	1.60223e+06	1.90859e+06	1.49965e+06	1.0297e+06	901157	1.08386e+06	1.18007e+06	1.18233e+06	857515	918858	644654	1.55962e+06	241291	412735	812588	1.25726e+06	859677	519375	193231	781404	307249
150	590.777	18.1704	2.39952	1179.54	2	9.57874	GPI+ CA	GPI- CA	1.44327e-08	23.61	301025	284441	215968	291978	269971	322815	210362	345376	311601	293022	335712	318443	272357	331645	21175.1	27030.3	489704	34699.8	39671.9	24425.5	289619	218240	75887.3	240975	263782	322815	75252.1	547629	387752	607523	220957	265837	422370	717272	6800.48	7229.01	180803	17479.3	7607.61
151	522.782	16.8041	1.52858	1043.55	2	2.05785	GPI- NA	GPI+ CA	0.000319757	19.296	444211	293356	448639	408105	300460	342843	474532	165884	155469	253493	177871	164531	157317	202864	559205	532465	312537	338591	334835	453182	427380	225081	157644	336817	293573	342843	169753	263026	193463	525566	117070	137351	243967	438748	179592	142403	115392	170558	64209
152	423.266	40.1496	2.5657	844.517	2	1.63522	GPI- NA	GPI- CA	1.00099e-06	5.52973	80047.2	183161	144917	107673	193380	164759	136118	215951	218209	213629	213493	242285	211905	203903	614617	207954	285817	129685	141110	127415	77014.3	140533	50921.4	88864.6	188947	164759	48692.8	342412	271537	442917	140516	202260	328620	440996	197387	55615.5	105526	65325.8	27059.7
153	544.286	23.4622	3.72822	1086.56	2	3.28394	GPI+ CA	GPI- NA	8.17026e-06	17.4096	286316	430318	430865	408735	420684	452440	400672	296200	532877	426358	418185	503812	484108	463312	106447	178790	98380.8	141294	134055	132461	275468	330167	151399	337337	411041	452440	143331	469654	663106	883969	275239	420583	750752	1.00204e+06	34185.9	47815.8	36323.2	71173.8	25706.8
154	713.359	18.1704	3.14623	1424.7	2	11.3732	GPI- CA	GPI+ CA	3.89965e-09	22.8126	479443	206357	1.18662e+06	519769	171987	251675	992127	147032	160004	156950	148829	145809	183676	151477	2.35567e+06	1.02979e+06	109534	1.45838e+06	1.63953e+06	2.23339e+06	461277	158330	416957	428975	168045	251675	354910	233134	199107	325405	97955.7	121721	284844	327610	756534	275407	40441.2	734629	314402
155	755.709	54.8661	4.22867	2264.11	3	3.27037	GPI+ CA	GPI- CA	0.000147284	26.2682	786853	1.11817e+06	914979	1.01723e+06	1.0612e+06	1.14795e+06	794711	1.19234e+06	1.25334e+06	1.00538e+06	1.7218e+06	1.81174e+06	1.14421e+06	939078	642215	497781	2.61006e+06	293248	491331	403739	757040	857925	321508	839541	1.03687e+06	1.14795e+06	284289	1.89057e+06	1.55964e+06	2.08446e+06	1.13325e+06	1.51244e+06	1.77444e+06	2.03101e+06	206250	133127	963660	147717	94219.2
156	619.345	21.3742	1.21595	618.338	1	2.83208	GPI+ NA	GPI- CA	9.41748e-05	23.7014	162414	148136	220142	285081	236359	173051	144209	123257	122048	231284	165588	147453	143364	163796	31463.8	52704.5	260367	56326.7	45494.9	64153.4	156261	113659	77354.3	235283	230941	173051	51587.4	195437	151875	479522	108986	123094	222329	354254	10104.8	14095.3	96129.9	28373.3	8724.24
157	625.307	55.1875	2.30202	1248.6	2	5.05176	GPI+ CA	GPI- NA	8.19406e-05	41.3244	337551	329321	499108	477292	361562	214589	365373	376210	381470	703995	584422	380434	424557	386319	90631.1	73501.4	15211.3	48482.3	106743	119423	324761	252675	175378	393918	353275	214589	130703	596518	474697	1.45959e+06	384652	317587	658401	835518	29106.6	19657.3	5616.16	24421.9	20469.4
158	954.115	45.0024	4.14613	2859.32	3	20.5999	GPI+ CA	GPI- CA	3.94662e-08	30.4787	1.34775e+06	1.7365e+06	1.1256e+06	1.25025e+06	1.64462e+06	1.96121e+06	838910	1.86336e+06	3.06085e+06	1.93526e+06	2.03713e+06	1.87432e+06	2.17454e+06	1.90751e+06	169316	314820	129183	102652	134571	71785.9	1.29669e+06	1.33235e+06	395515	1.03185e+06	1.60692e+06	1.96121e+06	300100	2.95455e+06	3.80888e+06	4.01238e+06	1.34079e+06	1.56468e+06	3.37227e+06	4.1255e+06	54376.7	84195.8	47695.4	51708.7	25805.7
159	680.348	25.2454	4.97888	1358.68	2	13.4286	GPI+ NA	GPI- CA	4.02909e-09	14.3545	1.88164e+06	1.21406e+06	1.55211e+06	2.81278e+06	1.88661e+06	1.31725e+06	1.38502e+06	290682	359248	426178	341355	297969	300125	367157	26577.1	15443.5	2.1034e+06	28209.1	26356.5	21478.1	1.81035e+06	931505	545384	2.32144e+06	1.84337e+06	1.31725e+06	495460	460905	447043	883595	224671	248745	465431	794077	8535.36	4130.23	776596	14209.7	5054.2
161	465.25	19.3468	2.18518	928.486	2	2.72729	GPI+ NA	GPI- CA	2.70817e-06	12.8595	185772	166302	210365	219883	149573	157519	151711	157097	130448	163611	129105	146431	111841	134511	75464.5	86816.5	224606	50046.1	46059.2	56800.5	178733	127597	73918.6	181474	146145	157519	54271.1	249094	162328	339214	84973.8	122241	173442	290917	24235.8	23218.3	82926.6	25209.6	8832.46
162	680.372	42.9635	2.43923	1358.73	2	7.91834	GPI+ CA	GPI- CA	2.3433e-06	25.7721	282652	469841	368002	509498	522682	412080	218432	533079	448151	666761	799354	513850	423266	774757	52187.1	86500.4	316578	71975.6	94388.5	58748.9	271943	360491	129310	420498	510701	412080	78139	845249	557674	1.3824e+06	526115	428963	656399	1.67562e+06	16760.1	23133.7	116884	36256.1	18100.2
163	433.248	11.9224	3.01197	864.481	2	2.76198	GPI+ CA	GPI- CA	8.27211e-07	12.2783	145541	136733	168974	201360	193620	141643	126293	165717	178188	194215	190768	195362	164559	232546	27451	53068.7	154868	63520.4	69295.5	72216.4	140027	104910	59374.6	166186	189182	141643	45178.5	262761	221735	402666	125559	163088	255197	502944	8816.02	14192.8	57178.7	31997	13288.3
164	401.738	9.65608	1.85637	801.461	2	2.88815	GPI+ CA	GPI- CA	0.000303024	32.6471	110495	130400	186762	189852	241111	132449	198525	133491	163857	224391	204669	236695	218307	221770	10717.2	149103	295553	43280.3	81233.8	83703.3	106308	100051	65625	156688	235585	132449	71017.7	211664	203902	465230	134708	197594	338549	479638	3441.89	39876.2	109121	21801.5	15577.6
165	564.782	15.3537	0.9801	1127.55	2	3.42337	GPI+ CA	GPI- CA	2.15894e-05	26.4695	158972	146447	163872	178451	164502	143586	138470	327166	168182	197492	182469	183376	178244	226399	30203.3	48085.1	236178	61097.6	61534.2	60561.9	152949	112363	57581.8	147279	160731	143586	49534.3	518754	209283	409460	120097	153083	276420	489649	9699.92	12859.9	87199.1	30776.6	11800
166	522.281	22.7372	4.71958	1042.55	2	2.74725	GPI+ NA	GPI- NA	2.91406e-07	16.5314	873513	895783	1.14935e+06	948063	1.07037e+06	1.01822e+06	1.02102e+06	869289	864098	788467	741919	785230	820399	828946	326369	474931	39949.5	285442	253679	349822	840417	687300	403863	782455	1.04583e+06	1.01822e+06	365246	1.37835e+06	1.07527e+06	1.63473e+06	488312	655511	1.27227e+06	1.79282e+06	104815	127016	14749.7	143785	48646.3
167	659.024	48.7678	7.89638	1974.05	3	41.8101	GPI+ NA	GPI- CA	4.30224e-06	91.4648	2.21112e+06	2.34103e+06	2.6384e+06	3.12364e+06	2.66727e+06	2.17127e+06	1.9267e+06	1.00713e+06	726697	716013	1.18564e+06	601418	628558	671308	85844.3	88192.5	60377.5	12631.5	38485.9	5636.77	2.12734e+06	1.79618e+06	927087	2.578e+06	2.60613e+06	2.17127e+06	689233	1.5969e+06	904293	1.48451e+06	780359	502065	974764	1.45189e+06	27569.3	23586.3	22292	6362.85	7380.17
168	488.274	19.5788	4.05185	1461.8	3	26.5279	GPI+ CA	GPI- CA	0.00100062	170.592	689448	437810	3232.87	606985	428351	570266	22059.5	1.12152e+06	1.1079e+06	1.46556e+06	250197	844666	1.05e+06	1.27532e+06	28488.1	843.397	208049	113793	620.859	535.226	663326	335915	1135.98	500957	418533	570266	7891.26	1.77828e+06	1.37866e+06	3.03856e+06	164673	705129	1.62833e+06	2.75822e+06	9149.08	225.559	76813.6	57320.7	119.058
169	759.89	42.2552	1.57097	1517.77	2	6.77733	GPI+ CA	GPI- CA	7.06121e-09	11.4835	407324	450898	416224	447314	465655	567307	426218	760812	752575	649179	657637	887871	785478	710100	71629.6	77261.5	261089	113804	119708	95546.9	391891	345957	146254	369177	454981	567307	152470	1.20634e+06	936495	1.34594e+06	432840	741196	1.21812e+06	1.53578e+06	23004.2	20662.9	96396.4	57326.1	22955.5
170	1009.54	49.5008	2.51583	2017.06	2	9.10745	GPI+ CA	GPI- CA	1.04614e-07	27.6374	650766	746060	553795	822562	782241	762339	430170	954176	1.17773e+06	1.29836e+06	1.41548e+06	1.18722e+06	1.32059e+06	1.09093e+06	195244	134805	1.6831e+06	131622	169477	96275.5	626110	572423	194594	678876	764310	762339	153883	1.51294e+06	1.46555e+06	2.69189e+06	931632	991096	2.04797e+06	2.35943e+06	62703.4	36052.4	621418	66301.5	32499.4
171	777.917	42.5713	2.28617	1553.82	2	18.7453	GPI+ CA	GPI- CA	5.6364e-05	65.7723	181819	301226	216128	310708	421578	468112	209654	2.37401e+06	809284	527722	508424	1.36573e+06	688300	807519	57398.5	68603.3	307508	62813.8	70594.8	28483	174930	231119	75943.8	256433	411915	468112	74998.7	3.76424e+06	1.00706e+06	1.09413e+06	334632	1.14011e+06	1.06741e+06	1.74648e+06	18433.8	18347.3	113535	31641.1	13537.5
172	451.235	10.5166	3.50127	900.455	2	6.27938	GPI+ CA	GPI- CA	0.000156135	49.092	97262.8	101361	181718	92562.8	107081	95837.9	131324	83903.7	102090	81626.6	207209	201028	140339	132045	13517.5	15354.4	340805	15345	33800.7	15572.2	93577.7	77770.7	63852.5	76393.9	104627	95837.9	46978.1	133038	127039	169237	136380	167818	217636	285583	4341.2	4106.4	125828	7729.73	6481.74
173	1045.59	53.578	2.30042	1044.59	1	7.77949	GPI+ CA	GPI- CA	0.0148517	88.9424	424670	575679	612204	739934	658743	540381	614037	1.20563e+06	627838	1.02591e+06	1.01043e+06	865206	694256	853794	114059	322231	1.40703e+06	198204	577.336	147352	408580	441697	215118	610682	643643	540381	219657	1.91165e+06	781273	2.12702e+06	665041	722276	1.07665e+06	1.84656e+06	36630.5	86177.7	519489	99840.8	110.712
174	744.453	104.695	1.97605	743.446	1	5.65695	GPI- NA	GPI- CA	0.978052	226.688	82591.8	46034.8	33354.5	297608	32822.9	76456.9	26521.6	2.6601e+06	18114.7	50889.2	40398.6	60258.9	16476	190688	7.75491e+06	169533	80055.6	68537.7	84167	77373.8	79462.5	35320.8	11720.2	245622	32070.6	76456.9	9487.48	4.21786e+06	22541.6	105509	26589.3	50304.3	25550.8	412415	2.49053e+06	45340	29557.3	34524.4	16140.1
176	592.626	51.6784	2.3086	1774.86	3	5.71816	GPI+ CA	GPI- NA	8.83911e-06	34.3193	396129	559190	363797	490265	539026	664316	352013	507170	934265	584301	794543	918476	824903	700126	53975.3	186338	81445.4	103558	183572	107386	381120	429045	127832	404625	526670	664316	125924	804169	1.16259e+06	1.21143e+06	522948	766745	1.27925e+06	1.51421e+06	17334.4	49834.3	30070.4	52165.1	35202.4
177	950.496	60.3352	3.59573	1898.98	2	4.69165	GPI+ CA	GPI- CA	0.000182634	50.3611	1.25145e+06	1.13657e+06	1.03803e+06	568495	933334	1.03085e+06	1.65769e+06	1.53225e+06	1.51309e+06	1.57806e+06	2.10014e+06	2.31048e+06	1.54268e+06	1.03125e+06	372262	534867	1.60291e+06	177097	350204	533059	1.20403e+06	872049	364747	469190	911940	1.03085e+06	592999	2.42953e+06	1.88288e+06	3.2718e+06	1.38226e+06	1.92879e+06	2.39238e+06	2.23036e+06	119554	143045	591809	89209	67156.2
178	882.969	56.3405	3.44918	1763.92	2	5.30709	GPI+ CA	GPI- CA	1.49713e-05	38.8778	830985	1.12641e+06	881033	1.23772e+06	1.21493e+06	1.26612e+06	950323	1.41273e+06	1.93956e+06	1.72726e+06	2.20213e+06	2.38014e+06	1.65103e+06	1.5223e+06	221085	584918	454743	208092	351897	476507	799500	864251	309580	1.02151e+06	1.18708e+06	1.26612e+06	339955	2.24002e+06	2.41356e+06	3.58113e+06	1.44939e+06	1.98695e+06	2.56042e+06	3.29238e+06	71002.7	156431	167896	104822	67480.9
179	788.374	37.9262	2.86442	2362.1	3	2.68878	GPI+ NA	GPI- NA	3.97052e-05	19.3942	947169	1.29046e+06	1.22618e+06	920993	1.07948e+06	1.30477e+06	1.14167e+06	1.07827e+06	1.51157e+06	880287	955289	1.08007e+06	1.22667e+06	967568	284314	509054	15973.1	339252	438843	449181	911282	990117	430857	760113	1.05474e+06	1.30477e+06	408405	1.70971e+06	1.88097e+06	1.8251e+06	628747	901646	1.90231e+06	2.09263e+06	91308.7	136142	5897.43	170891	84154
180	432.714	16.9473	1.88363	863.414	2	10.4287	GPI+ CA	GPI- CA	1.24797e-08	15.598	171963	111698	117457	160774	121606	108182	101232	108294	117233	163445	120024	149973	144433	154556	16318.1	14951.4	188683	12687.9	12162.7	14516.8	165447	85701.8	41272.4	132690	118818	108182	36213.3	171711	145883	338871	78996.5	125197	223985	334270	5240.63	3998.62	69663.5	6391.25	2332.36
181	665.006	27.8836	9.62225	1991.99	3	9.8063	GPI+ CA	GPI- CA	1.87036e-07	31.5844	852046	1.16973e+06	765040	1.17489e+06	1.15539e+06	1.30759e+06	681899	1.11339e+06	1.39163e+06	1.52069e+06	1.19193e+06	1.12527e+06	1.03639e+06	1.28899e+06	149885	181227	2.72092e+06	128013	165267	85555.3	819763	897492	268822	969659	1.1289e+06	1.30759e+06	243933	1.76538e+06	1.73173e+06	3.15284e+06	784497	939381	1.60722e+06	2.7878e+06	48136.3	48467.6	1.00459e+06	64483.9	31692.2
182	783.37	46.6534	2.43267	2347.09	3	5.75934	GPI+ NA	GPI- CA	1.56608e-06	21.6237	987908	912100	901803	1.24043e+06	1.2303e+06	1.09875e+06	770858	959710	758924	1.20013e+06	1.00578e+06	754583	709509	981675	232286	149465	1.78708e+06	119623	169322	185091	950478	699819	316878	1.02375e+06	1.2021e+06	1.09875e+06	275756	1.52172e+06	944395	2.48822e+06	661979	629927	1.1003e+06	2.12314e+06	74599.7	39973.1	659807	60257.4	32469.6
183	1502.01	88.7524	2.00892	1501.01	1	1.74961	GPI- NA	GPI+ NA	0.0959422	45.5712	3.30232e+06	4.50398e+06	721420	4.71868e+06	3.89142e+06	5.04151e+06	2.56828e+06	1.67396e+06	3.62643e+06	4.78706e+06	6.91119e+06	5.0542e+06	9.1899e+06	5.29867e+06	1.07765e+07	1.21229e+07	5.40703e+06	7.65601e+06	1.24121e+07	7.33193e+06	3.1772e+06	3.45573e+06	253495	3.89442e+06	3.80222e+06	5.04151e+06	918741	2.65423e+06	4.51269e+06	9.92501e+06	4.54877e+06	4.21926e+06	1.42516e+07	1.14598e+07	3.46092e+06	3.24217e+06	1.99633e+06	3.85654e+06	2.38018e+06
184	415.14	84.9669	2.31703	828.266	2	6.78961	GPI- NA	GPI+ CA	0.0116107	139.079	1.82002e+06	1.37824e+06	143449	87772.2	83321.6	260349	35223.6	1.13019e+06	740916	38867.4	56928.6	42761.6	130658	69842	3.80689e+06	2.77397e+06	104.965	3.20568e+06	1.68355e+06	1.54197e+06	1.75106e+06	1.05747e+06	50405.4	72440.1	81411.7	260349	12600.4	1.79202e+06	921987	80583.8	37469	35697.4	202624	151052	1.2226e+06	741872	38.7542	1.61479e+06	322843
185	788.479	104.773	1.27848	787.472	1	4.22128	GPI- NA	GPI+ NA	0.830064	227.985	59016.8	44214.3	46396.1	206098	25188.5	59265.4	23076.6	1.98235e+06	15367.1	34600.7	31955.5	63300.7	12640.5	110737	7.94068e+06	139605	21179.5	73422	83870.8	71238.2	56780.7	33923.9	16302.8	170097	24611.2	59265.4	8255.12	3.14321e+06	19122.7	71737.7	21032.3	52843.6	19602.8	239498	2.55019e+06	37336.1	7819.67	36984.7	16083.3
186	538.808	31.2953	1.64047	1075.6	2	3.52814	GPI+ CA	GPI- CA	9.1739e-07	16.0408	257212	312520	179209	293095	261181	267481	250271	305921	280270	293163	293282	347775	237139	247448	45256	38548.9	311646	71045.3	95870.5	76635.8	247466	239785	62971.1	241897	255194	267481	89528.5	485068	348764	607815	193031	290323	367754	535173	14534.2	10309.5	115063	35787.5	18384.4
187	568.247	29.0392	1.7065	1134.48	2	8.43497	GPI+ CA	GPI- NA	2.17777e-08	23.1569	185590	199067	154732	196347	206158	213048	154559	345244	340921	362545	291587	382179	332673	340725	24951.6	39505.1	6674.73	43661.1	48044.1	30026.4	178558	152737	54370.3	162049	201433	213048	55289.7	547419	424238	751665	191915	319043	515907	736910	8013.33	10565.3	2464.37	21993.3	9213.09
188	582.824	40.0736	2.62808	1163.63	2	10.8959	GPI+ NA	GPI- CA	4.16497e-11	8.1044	318380	409056	361238	406662	440163	386324	344524	338647	363268	302431	316561	323395	361050	317598	27598.3	52582	306361	28060.9	32991.6	30316.4	306317	313853	126933	335626	430074	386324	123245	536959	452046	627030	208352	269971	559914	686892	8863.32	14062.6	113111	14135.1	6326.56
189	538.808	39.8404	3.74158	1075.6	2	7.40102	GPI+ CA	GPI- CA	3.91942e-05	55.7014	170360	223135	225592	215941	195627	260381	228738	354636	312701	321737	331002	401437	322535	329855	22483.1	43351.4	194690	59487.2	61603.2	16375.3	163905	171203	79269.3	178220	191143	260381	81825.4	562311	389121	667057	217857	335121	500186	713400	7220.55	11593.9	71881.5	29965.4	11813.2
190	463.727	9.50133	2.60415	925.439	2	2.59128	GPI- NA	GPI- CA	0.00320597	35.2362	183007	211493	307563	174495	157545	151485	157350	124270	110883	94053.7	220812	196837	125777	126919	49465.7	47022.2	490607	32809.2	64208.2	68298.5	176073	162270	108072	144014	153933	151485	56288.3	197043	137982	195002	145333	164320	195054	274498	15886.2	12575.7	181137	16526.9	12312.8
191	845.357	23.5294	2.64053	1688.7	2	11.6394	GPI+ CA	GPI- CA	4.92038e-07	34.21	584530	615485	402795	495633	529658	683525	357712	901501	749357	604249	521511	670591	634247	743940	30509.9	202913	498.755	67900.8	73703.5	36071	562383	472238	141535	409056	517517	683525	127963	1.42942e+06	932490	1.25279e+06	343246	559810	983587	1.60897e+06	9798.4	54267.3	184.145	34203.5	14133.6
192	552.8	28.2577	1.81102	1103.59	2	21.9118	GPI+ CA	GPI- CA	3.39307e-08	36.8415	133618	111054	101765	114951	116803	163785	83681.2	276575	242813	275556	234831	288650	242386	262096	9257.65	9036.85	459455	13383	15317.3	6953.72	128555	85207.3	35758.4	94871.6	114126	163785	29935	438537	302153	571311	154560	240965	375890	566853	2973.14	2416.82	169635	6741.4	2937.3
193	499.287	17.0262	1.52373	996.56	2	3.17224	GPI- NA	GPI- CA	5.87504e-07	17.1708	56093.2	105308	87765.7	68758.6	126436	111972	77063.4	152475	166600	152243	184344	167478	141585	146122	178714	105035	337229	58285.2	50651	41139.9	53967.9	80799	30839.4	56747.8	123538	111972	27567.6	241765	207315	315645	121331	139811	219569	316028	57394.9	28090.8	124508	29359.9	9713
195	687.38	44.78	2.19417	1372.74	2	9.32757	GPI+ CA	GPI- CA	7.37238e-08	19.8403	216453	342020	241946	350573	394615	301660	143716	376653	363782	438393	524238	310649	308815	444711	36032.1	65392.3	212279	45247.7	39373.2	42524.9	208252	262419	85015.7	289335	385569	301660	51411	597221	452686	908921	345040	259330	478908	961808	11571.9	17488.6	78375.3	22792.5	7550.33
196	790.38	84.9959	2.28688	789.373	1	5.71288	GPI- NA	GPI+ CA	0.0121517	138.209	3.29724e+06	1.89667e+06	510091	585561	342288	436402	75402.8	2.08027e+06	1.00246e+06	66303.7	189454	89937.2	166929	208808	6.2925e+06	4.07454e+06	1774.94	4.24389e+06	2.59728e+06	2.47283e+06	3.17232e+06	1.45525e+06	179237	483275	334442	436402	26973.6	3.29847e+06	1.24745e+06	137467	124694	75079.7	258873	451604	2.02087e+06	1.0897e+06	655.325	2.13777e+06	498063
197	505.282	16.3412	1.52068	1008.55	2	9.61153	GPI+ CA	GPI- CA	3.28483e-09	12.7328	132647	121173	116716	179718	157730	126580	89546.3	133387	149974	161053	183028	168105	144917	180067	29644.6	29033.7	173888	18872.4	14646.9	16444.4	127621	92971.5	41012	148324	154115	126580	32033.1	211499	186626	333912	120464	140334	224737	389444	9520.5	7764.8	64201.3	9506.56	2808.73
198	583.987	29.1828	4.89107	1748.94	3	23.422	GPI- NA	GPI- CA	6.71022e-09	29.4351	214346	244616	209342	215395	254689	305216	184894	584474	558277	510082	458792	513277	485269	581476	29498.7	29385.9	4.801e+06	26030.8	26646.6	14871.6	206225	187684	73559.3	177770	248851	305216	66141.5	926742	694713	1.05755e+06	301965	428485	752552	1.2576e+06	9473.66	7858.98	1.77258e+06	13112.4	5109.83
199	423.741	20.6276	1.49342	845.468	2	10.5959	GPI+ CA	GPI- NA	1.97576e-09	16.3356	93615.5	93308.6	86034.6	96818.9	97117.9	102498	98566.5	147356	122596	130581	112792	143636	126075	122834	13963.7	16663.2	1823.27	14051.5	12496.6	10091.6	90068.6	71592.1	30231.1	79906.5	94891.8	102498	35259.8	233648	152556	270733	74237.1	119908	195517	265661	4484.5	4456.43	673.167	7078.15	2396.38
200	663.382	26.3815	2.41058	662.375	1	56.3905	GPI+ NA	GPI- CA	4.10494e-09	32.3692	452141	382956	768172	1.21763e+06	849755	385420	548336	84519.8	115764	155128	127594	108690	110747	119923	1998.51	1741.42	797601	2861.01	1729.02	1660	435010	293827	269922	1.00493e+06	830276	385420	196154	134015	144055	321627	83979.1	90734.2	171745	259367	641.831	465.727	294482	1441.17	331.563
201	656.277	45.384	2.0457	1965.81	3	5.12224	GPI+ CA	GPI- CA	2.53275e-06	20.5416	540017	501813	572914	530561	446630	407700	449040	526790	748997	835951	584980	898850	899074	652187	87805.5	86396.8	571508	152648	158682	119299	519556	385022	201312	437882	436392	407700	160634	835278	932042	1.73318e+06	385019	750361	1.39428e+06	1.41053e+06	28199.2	23106	211006	76892.9	30429.3
203	447.252	27.2934	2.11507	892.489	2	7.233	GPI- CA	GPI+ CA	7.93265e-09	12.7899	224141	66326.7	382156	130055	74273.5	107563	565243	99647.4	83851.6	89906	78434.5	86530	110449	90293.3	1.20768e+06	398901	20618.7	634910	591593	754654	215649	50889.9	134283	107337	72571	107563	202202	158001	104344	186402	51623.6	72235.4	171284	195284	387852	106682	7612.62	319822	113446
204	514.293	17.1818	1.44747	1026.57	2	3.62863	GPI- CA	GPI+ CA	7.09963e-06	27.3866	174519	103092	185465	193381	137855	104745	163513	140796	119185	141660	108696	154224	132113	135141	218848	217312	134754	516500	595367	337225	167906	79098.7	65169.3	159601	134695	104745	58493.1	223246	148312	293704	71540.8	128746	204881	292278	70284	58118.2	49752.4	260176	114169
205	728.715	37.0608	3.18987	2183.12	3	34.6928	GPI+ CA	GPI- CA	2.23305e-08	33.6819	511863	685982	434045	424864	490158	533918	392990	752948	1.07373e+06	714260	556362	856770	775591	758079	42884.4	61339.4	922178	21195.4	30812	15784.5	492470	526328	152516	350649	478923	533918	140583	1.19387e+06	1.33614e+06	1.48088e+06	366183	715233	1.20278e+06	1.63955e+06	13772.6	16404.7	340477	10676.7	5908.61
206	446.242	27.2934	0.760583	890.469	2	22.3835	GPI+ CA	GPI- NA	0.0101463	163.846	34392.1	24126.4	116.476	104301	137861	127567	130978	7077.32	104147	145872	124214	32259.1	173683	128224	372.719	233.939	205.512	1.21492	497.021	13200.8	33089	18511.3	40.9277	86081.6	134701	127567	46854.2	11221.8	129599	302438	81754.6	26929.9	269346	277318	119.701	62.565	75.8771	0.611988	95.3103
208	498.251	19.2001	1.72412	994.487	2	4.55973	GPI+ CA	GPI- CA	2.65719e-08	14.62	132149	113715	132238	140544	127282	122796	116720	176902	190160	185169	162690	211090	194948	193748	40447.1	44991.4	343916	43701.1	45550.1	34318.9	127142	87248.9	46466.1	115994	124364	122796	41753.9	280496	236633	383912	107078	176218	302324	419033	12989.8	12032.5	126977	22013.5	8734.83
210	762.863	49.8952	4.97373	1523.71	2	5.08849	GPI+ CA	GPI- NA	4.68351e-06	39.7699	450280	551076	498944	554005	600353	651085	435190	820555	825040	755258	1.04286e+06	809476	654619	728483	104200	281557	42255.1	117866	230747	126097	433219	422819	175320	457231	586591	651085	155679	1.30107e+06	1.02667e+06	1.56588e+06	686386	675752	1.01518e+06	1.57554e+06	33464.3	75299.9	15601	59372.2	44248.7
211	420.258	8.05418	3.75168	838.502	2	1.93193	GPI+ NA	GPI- CA	0.0274907	41.3269	141994	182832	441306	300165	255491	192731	359204	97306.6	97143.2	100360	248180	182373	125479	115319	51704.8	89576.4	226778	57062.9	71945.8	85320.7	136614	140280	155067	247732	249635	192731	128497	154289	120884	208077	163346	152245	194592	249409	16605.3	23956.4	83728.7	28744.2	13796.5
212	970.971	41.149	3.87445	1939.93	2	1.99955	GPI- NA	GPI+ CA	0.00331595	25.6801	7.27961e+06	7.18285e+06	587043	608166	568342	595545	480933	258842	328703	202663	247870	194703	156262	189010	1.74768e+06	1.7754e+06	5.40415e+06	373804	394613	583896	7.0038e+06	5.51113e+06	206277	501931	555314	595545	172043	410421	409034	420181	163142	162539	242331	408784	561276	474816	1.99526e+06	188295	75672.2
213	1242.07	43.1997	3.75207	2482.12	2	3.09835	GPI+ CA	GPI- NA	0.000135485	32.8263	727854	997228	773207	928624	900065	959273	705476	1.51393e+06	2.72521e+06	2.48771e+06	1.90484e+06	2.57278e+06	2.16493e+06	1.924e+06	312608	682505	144243	492076	671917	951428	700277	765134	271692	766411	879434	959273	252367	2.40049e+06	3.39122e+06	5.15777e+06	1.25372e+06	2.14776e+06	3.35736e+06	4.16117e+06	100396	182530	53255.7	247873	128849
214	603.617	61.607	3.24347	1807.83	3	6.21034	GPI+ CA	GPI- CA	3.07925e-05	40.1853	418023	449540	421209	396847	511712	536841	392747	607153	722075	768203	901098	1.34416e+06	858752	678679	113589	122560	944462	75540.6	181842	148401	402185	344915	148006	327525	499983	536841	140496	962702	898541	1.59272e+06	593080	1.12211e+06	1.33175e+06	1.46783e+06	36479.6	32777.7	348705	38051.9	34870.6
215	746.059	48.5012	15.5348	2235.15	3	16.6029	GPI+ CA	GPI- CA	1.12014e-06	61.0361	1.166e+06	1.65376e+06	1.22183e+06	1.24785e+06	1.5287e+06	1.67682e+06	1.29186e+06	2.42166e+06	2.74586e+06	2.58651e+06	3.83022e+06	3.33279e+06	2.56441e+06	2.31849e+06	184868	356113	436145	117654	290150	103292	1.12182e+06	1.26887e+06	429329	1.02987e+06	1.49366e+06	1.67682e+06	462133	3.83978e+06	3.41691e+06	5.36262e+06	2.52095e+06	2.78222e+06	3.97687e+06	5.01436e+06	59371.2	95239.3	161029	59265.8	55640
216	473.275	41.149	2.38115	944.536	2	5.89345	GPI+ CA	GPI- CA	2.2066e-07	22.3519	128626	161893	137298	136205	128212	154136	131440	157065	154923	131594	145599	199844	146058	134858	15370.2	27480.6	45860.2	32620.1	22895	22291	123753	124214	48244.3	112413	125273	154136	47019.5	249041	192785	272835	95829.7	166830	226505	291667	4936.21	7349.43	16932	16431.7	4390.41
217	737.414	65.0264	1.81832	1472.81	2	1.29339	GPI+ NA	GPI+ CA	0.486499	50.8144	722028	659683	1.28885e+06	877804	1.12853e+06	686335	1.34091e+06	185581	292504	268087	368380	2960.27	370483	253046	732175	502348	190772	232109	371076	361895	694671	506149	452880	724468	1.10266e+06	686335	479677	294256	363989	555826	242459	2471.24	574544	547280	235142	134348	70434.9	116920	71158.8
218	633.82	33.7719	2.08265	1265.63	2	7.86549	GPI+ CA	GPI- NA	3.63232e-05	32.3456	240712	265143	215505	226480	182431	197989	213036	109941	277404	343057	203934	334613	305211	226541	36238.4	40498.1	3025.14	27032	33678.6	37405.1	231592	203434	75724.8	186918	178249	197989	76208.6	174322	345198	711260	134224	279336	473320	489956	11638.2	10830.9	1116.91	13616.8	6458.32
219	523.3	53.6598	2.22012	1044.58	2	6.1866	GPI+ CA	GPI- CA	0.0107938	105.453	139452	172527	226043	125782	111798	186744	280475	380636	236129	147440	184752	215977	211800	147639	42092.3	103174	260877	74502.3	739.023	30358.4	134168	132373	79427.7	103811	109235	186744	100333	603536	293836	305687	121599	180298	328458	319309	13518.1	27593.1	96318.3	37528.9	141.717
220	450.863	34.0709	2.67407	1349.57	3	2.30999	GPI+ NA	GPI- CA	7.13054e-05	18.3405	205987	245968	253437	193792	214336	258654	302891	196290	221367	184375	162844	244493	274247	189416	61232.9	91147.2	389319	83308.1	96696.6	93285.7	198183	188722	89053.4	159940	209423	258654	108352	311237	275466	382266	107180	204103	425300	409664	19665.2	24376.5	143740	41964.6	18542.8
222	415.697	30.5082	2.56878	829.379	2	7.64399	GPI+ CA	GPI- NA	5.7475e-08	17.2476	138795	147574	147472	104659	218239	170775	109820	252430	223700	181822	160134	226279	192835	165430	19885.3	43867.8	431.748	27225.4	24057.4	27357.7	133537	113228	51819	86376.7	213236	170775	39285.6	400253	278369	376973	105396	188899	299048	357787	6386.27	11732	159.406	13714.2	4613.32
223	459.238	12.0732	1.6667	916.461	2	1.0479	GPI+ NA	GPI+ CA	0.811368	27.9361	130920	141528	200229	152709	140682	123765	138380	81437.9	78272	73752.7	109319	96273	74812.4	81497.4	10086.5	58926	330074	69279.9	81034.1	117063	125960	108589	70357.2	126034	137457	123765	49502.1	129128	97400.7	152912	71951	80368.9	116019	176260	3239.32	15759.2	121867	34898.2	15539.4
224	897.911	39.4577	2.42812	1793.81	2	1.45728	GPI- NA	GPI+ CA	0.107171	37.7424	507371	706083	564994	814955	607697	741117	497042	312727	706636	527793	418803	434422	346637	435018	1.55926e+06	1.53596e+06	17519.1	500826	536084	950429	488147	541751	198529	672598	593768	741117	177805	495860	879329	1.09427e+06	275645	362656	537563	940844	500764	410778	6468.2	252280	102801
225	787.44	44.5409	1.5464	1572.87	2	2.14941	GPI+ CA	GPI- CA	6.22834e-06	12.0043	225412	371181	270443	293612	310825	356080	294800	401259	462109	411720	358136	457534	343883	360265	75821.9	131817	562973	187700	176767	192810	216871	284793	95028.9	242323	303700	356080	105458	636236	575043	853621	235716	381950	533293	779170	24350.6	35253.3	207855	94549.8	33897.4
226	449.718	21.6681	2.18903	897.422	2	3.38293	GPI- NA	GPI+ CA	0.000115149	30.2996	446525	291143	267095	317382	379116	302900	328073	105626	94186.8	161593	159863	126507	92328.6	100092	1.29662e+06	991008	770207	351256	319930	546954	429607	223383	93852.6	261941	370426	302900	117360	167480	117205	335032	105218	105608	143183	216475	416417	265036	284368	176937	61350.8
227	451.259	27.9621	5.64988	1350.75	3	3.17219	GPI+ NA	GPI- CA	5.89798e-06	26.3194	315748	361404	421663	384060	497792	413169	426698	351224	417604	377340	300876	327303	373010	405882	104774	153971	500853	104007	91739.8	149203	303785	277291	148165	316972	486382	413169	152641	556901	519662	782339	198029	273233	578462	877830	33648.6	41178.1	184920	52391.4	17592.3
229	759.911	41.7099	1.42567	1517.81	2	9.04292	GPI+ CA	GPI- CA	1.65896e-09	15.5718	268098	353901	287807	300761	297134	376620	294210	434999	439993	439710	459430	519326	492001	406910	23750.6	41339.6	433033	57864.5	51214.7	42216.8	257940	271535	101130	248224	290323	376620	105247	689734	547521	911650	302385	433534	762993	880054	7627.62	11055.9	159880	29148	9821.1
230	729.425	20.9306	1.57453	728.418	1	8.93941	GPI+ CA	GPI- CA	2.97408e-07	23.3286	139005	117299	137347	235099	212300	150242	90269.1	150480	179882	301609	202077	196723	182827	211424	8443.63	34745.5	505722	24963.8	24866.3	18488	133738	89999	48261.4	194032	207434	150242	32291.6	238602	223842	625327	133002	164225	283528	457262	2711.71	9292.37	186718	12574.9	4768.45
231	459.508	20.0207	2.17407	1375.5	3	2.55234	GPI+ CA	GPI- NA	0.000141643	24.4418	141244	111648	87100.3	96498.4	111712	77363.4	102111	422529	266999	225383	219842	285033	302500	250437	53325.9	67420.2	108886	112338	100594	118313	135892	85663.2	30605.5	79642	109152	77363.4	36527.9	669961	332250	467287	144694	237946	469115	541637	17125.9	18030.9	40201.9	56588	19290.3
232	427.551	19.6335	3.59048	1279.63	3	2.98309	GPI+ NA	GPI- NA	4.6114e-05	22.204	207237	216786	200809	219619	226837	271286	208381	153465	260892	184247	178941	208390	254083	227014	55251.1	95832.7	5094.11	62897.3	59694.7	88172.2	199385	166332	70560.9	181256	221637	271286	74543.3	243334	324651	382000	117775	173964	394030	490980	17744.2	25629.6	1880.79	31683.2	11447.2
233	732.382	16.0302	1.5961	731.375	1	8.32186	GPI+ CA	GPI- NA	2.96643e-06	28.7621	125858	142629	204088	322687	279511	176040	163940	148479	179416	316880	259232	294417	165026	243816	12479.4	44332.2	14802.4	28840.6	24664	29268.8	121090	109434	71713	266320	273104	176040	58645.8	235428	223263	656989	170620	245780	255922	527318	4007.81	11856.3	5465.17	14527.8	4729.64
234	1146.59	46.6534	1.82835	2291.17	2	8.04672	GPI+ CA	GPI- CA	1.21736e-05	34.2763	815343	738744	554688	1.12518e+06	1.0766e+06	906624	482624	868334	642452	1.293e+06	789826	495980	578934	1.03626e+06	152486	97154.2	1.1577e+06	77600.7	106515	119723	784451	566810	194908	928633	1.05193e+06	906624	172647	1.37683e+06	799459	2.68077e+06	519843	414045	897808	2.24119e+06	48971.5	25983	427433	39089.6	20425.7
235	742.378	39.922	5.98425	2224.11	3	2.05383	GPI- NA	GPI+ CA	0.00168017	26.7217	217927	258300	1.053e+06	1.10103e+06	971188	1.01806e+06	788434	755047	989136	655831	759786	553493	531249	621797	3.54044e+06	3.28431e+06	1.09573e+06	1.19718e+06	1.21804e+06	1.8682e+06	209670	198184	370007	908701	948926	1.01806e+06	282044	1.1972e+06	1.23087e+06	1.35974e+06	500072	462057	823858	1.3448e+06	1.13703e+06	878360	404553	603054	233575
236	489.105	85.0672	3.0933	488.098	1	6.75019	GPI- CA	GPI+ CA	0.000951024	68.9589	1.06736e+06	890065	609390	316752	319328	342294	365412	616950	460352	104703	343540	118710	204191	143567	2.79035e+06	2.52461e+06	109191	1.97963e+06	1.94975e+06	1.8334e+06	1.02692e+06	682912	214129	261422	312009	342294	130717	978237	572856	217081	226109	99099.2	316658	310502	896136	675184	40314.3	997194	373889
237	487.26	23.5294	1.37638	972.505	2	2.03965	GPI- NA	GPI- CA	9.46438e-06	11.1869	110703	124756	171304	209842	120103	121025	139803	175765	147583	145579	132560	155604	124523	146005	145310	230281	288883	74058.8	76521.8	65343.4	106509	95720.7	60193.2	173187	117350	121025	50011.3	278693	183650	301829	87247.9	129899	193110	315775	46667.1	61586.5	106658	37305.5	14674.1
238	1056.87	48.0009	9.00315	3167.59	3	4.18611	GPI+ CA	GPI- CA	2.92653e-05	44.8029	1.4218e+06	2.32034e+06	1.79887e+06	1.63271e+06	2.60709e+06	2.10357e+06	1.70368e+06	2.42435e+06	3.42233e+06	2.60488e+06	3.259e+06	2.57744e+06	2.6519e+06	2.35738e+06	895331	1.45919e+06	2.29824e+06	404415	589104	982123	1.36793e+06	1.78031e+06	632092	1.34751e+06	2.54733e+06	2.10357e+06	609450	3.84406e+06	4.2587e+06	5.40071e+06	2.14499e+06	2.15165e+06	4.11255e+06	5.09847e+06	287540	390248	848532	203715	112968
239	541.587	45.5377	2.90298	1621.74	3	5.94441	GPI+ CA	GPI- NA	1.63022e-05	33.41	260133	315528	206860	268057	304982	342678	222331	258015	524063	468862	466553	489530	509585	386114	26501	78260	53002.1	82138	94812.2	46745.2	250277	242092	72687.2	221233	297991	342678	79533.5	409108	652137	972093	307073	408661	790261	835077	8510.93	20929.9	19568.9	41375.2	18181.5
241	491.266	31.7689	4.18627	980.517	2	2.40955	GPI+ NA	GPI- CA	2.94913e-06	11.9133	201746	238745	279229	183086	229720	225627	218137	232688	226501	200546	179887	258001	225211	199748	80232	100938	418453	89871.4	97153.8	83786.9	194102	183180	98116.3	151105	224454	225627	78033.5	368951	281855	415793	118397	215380	349256	432009	25766.9	26994.9	154497	45270.8	18630.5
242	641.787	27.7317	1.9574	1281.56	2	10.7079	GPI+ CA	GPI- NA	6.53313e-08	18.3805	209249	181123	152654	187952	158649	145124	145329	166369	205261	248809	140472	222938	224190	217355	26605.5	22666.9	3070.4	19540.7	16737.3	20771.5	201321	138969	53640.1	155120	155012	145124	51988.1	263794	255424	515857	92455	186109	347672	470088	8544.5	6062.06	1133.62	9843.19	3209.61
243	756.465	56.785	2.06473	755.458	1	1.43049	GPI+ NA	GPI- CA	0.0308727	28.083	529119	380417	396743	409578	341426	407692	659606	510534	375437	307540	393758	409270	328146	361571	204199	228064	447770	186162	284420	334215	509072	291880	139409	338033	333600	407692	235958	809502	467189	637623	259162	341659	508887	781996	65579.6	60993.5	165321	93774.9	54541.3
244	672.404	21.7467	2.74647	671.397	1	2.85953	GPI- NA	GPI+ CA	0.000107271	33.3746	439123	425863	404923	278901	393345	293081	338388	165810	188086	146021	197592	148138	141963	148620	1.89645e+06	1.88388e+06	1.12022e+06	308021	466632	617811	422485	326748	142283	230182	384329	293081	121050	262908	234052	302746	130050	123665	220155	321431	609055	503826	413597	155159	89482.8
245	564.797	15.6568	1.6736	1127.58	2	3.97946	GPI+ CA	GPI- CA	0.000301884	53.5907	195514	120447	157523	223205	163932	154445	158085	171790	138499	294054	164615	183131	183241	203129	220594	48312.3	140668	75317.1	24149.3	44680.1	188107	92414	55351	184215	160174	154445	56551.2	272390	172346	609662	108346	152878	284168	439322	70844.8	12920.7	51936	37939.3	4630.95
246	572.324	23.3295	1.61095	1142.63	2	6.49787	GPI- CA	GPI+ NA	5.2806e-09	11.736	68960.9	41405.1	94244	75633.1	51335.1	62327.6	81880.5	132644	131651	125406	104593	150993	113166	127897	295993	272677	116100	864397	815830	788080	66348	31768.6	33115.7	62421.5	50158.4	62327.6	29290.8	210320	163825	260004	68840.4	126049	175497	276613	95059.5	72925	42865.4	435421	156446
247	656.903	50.8838	2.16712	1311.79	2	12.2179	GPI+ NA	GPI- CA	1.19055e-07	28.5627	528255	617665	347203	443735	371572	498471	576020	424802	352797	250576	375153	393564	323657	310554	30736.3	46332.5	329544	27444.1	36990.9	20841.9	508240	473910	122001	366223	363055	498471	206057	673565	439016	519519	246916	328548	501925	671657	9871.1	12391.2	121671	13824.4	7093.49
249	543.811	33.915	1.76915	1085.61	2	2.67326	GPI+ CA	GPI- CA	2.2455e-06	13.7445	50604.7	66232.3	50835.4	62829.8	68492.2	62224.1	46985.1	149975	139630	161316	123805	172433	166225	144906	24533.8	32376.7	155221	53915.1	65303.3	50444.3	48687.3	50817.5	17862.7	51854.6	66922.3	62224.1	16807.8	237801	173754	334456	81485.5	143947	257780	313399	7879.16	8658.85	57308.9	27158.6	12522.8
250	412.754	21.7467	3.07272	823.493	2	3.29706	GPI- NA	GPI+ CA	1.8892e-05	28.0091	235773	223941	207631	134764	190919	150024	186067	90420.8	97989.3	78653.1	107917	85527.2	74676.9	72622.5	961178	959433	525448	209745	279427	369676	226840	171821	72957.9	111223	186542	150024	66561.2	143371	121937	163071	71028.2	71398.3	115809	157066	308687	256592	194001	105655	53583.7
251	718.707	48.0009	7.91085	2153.1	3	5.05568	GPI+ CA	GPI- CA	0.00010303	33.2879	246834	402781	338671	257600	562796	222827	199115	1.00738e+06	497585	961980	809540	509337	436601	906269	113924	188103	403460	114934	158645	161182	237482	309038	119003	212602	549895	222827	71228.6	1.5973e+06	619188	1.99447e+06	532819	425195	677078	1.96005e+06	36587.2	50306.4	148961	57895.2	30422.2
252	679.537	89.0714	3.82702	678.53	1	1.74518	GPI- CA	GPI- NA	0.223409	63.8511	1.43073e+06	506146	582765	2.13942e+06	1.41358e+06	1.26598e+06	229743	739726	1.51094e+06	1.46907e+06	3.20909e+06	206585	1.42512e+06	1.62642e+06	983369	1.1049e+06	63689	2.02082e+06	1.5746e+06	4.02373e+06	1.37652e+06	388347	204774	1.76571e+06	1.38117e+06	1.26598e+06	82185.1	1.17291e+06	1.88019e+06	3.04583e+06	2.11214e+06	172458	2.21006e+06	3.51757e+06	315814	295495	23514.6	1.01794e+06	301950
253	522.8	36.5116	1.96297	1043.59	2	6.48768	GPI+ NA	GPI- CA	4.69148e-08	15.8247	175382	201154	193755	192799	210681	192599	235599	148475	167173	136331	131250	190437	149744	170914	18797.4	22750.4	142516	22856.1	21058.3	28375.8	168737	154338	68082.1	159121	205852	192599	84280	235422	208028	282656	86385.2	158977	232223	369647	6036.87	6084.39	52618.2	11513.3	4038.21
254	573.33	18.1704	1.1809	1144.65	2	6.11643	GPI+ CA	GPI- CA	5.7601e-05	36.54	91390.1	87006.3	128342	144367	111867	70132.8	90272.5	96007.2	125282	233667	76293.7	163078	134874	166429	12467.9	17210.7	112848	22421.2	19906.2	27435.3	87927.4	66756.6	45097.3	119149	109303	70132.8	32292.8	152229	155899	484462	50214.6	136138	209161	359947	4004.14	4602.85	41664.6	11294.2	3817.27
255	416.24	10.1438	1.46637	830.465	2	10.54	GPI+ NA	GPI- CA	1.14103e-07	19.0663	61967.8	54220.9	84879.1	76235.4	109169	71358.4	79516.7	57866.1	47414.1	69606.8	77845.3	74863.9	50660.5	72617.8	210.34	6852.52	170110	6337.1	7010.43	4985.68	59619.9	41601.6	29825.1	62918.5	106666	71358.4	28445.2	91752.5	59001.5	144316	51235.8	62496.5	78564	157056	67.5517	1832.64	62806.4	3192.17	1344.34
256	539.319	19.0497	1.3424	1076.62	2	7.88562	GPI+ CA	GPI- CA	7.21752e-07	36.2746	76606	107788	162461	163425	177072	104358	100823	117985	151329	187546	142000	139211	128793	170876	11358	29725.7	403513	15752.5	14035.3	26611.8	73703.5	82701.2	57086.2	134878	173013	104358	36066.9	187077	188312	388839	93460.9	116214	199731	369566	3647.66	7949.86	148981	7934.96	2691.46
257	424.255	30.8949	1.7912	846.496	2	8.44773	GPI+ NA	GPI- CA	8.09598e-08	21.4819	102999	111516	101100	106753	118287	106207	105057	154630	94359.3	96619.3	86307.8	101630	99258.7	101880	13497.7	17530.2	85603	13295	12732.8	11244.3	99096.2	85562.1	35524.9	88105.7	115575	106207	37581.6	245181	117419	200321	56805.7	84841	153930	220344	4334.84	4688.29	31605.5	6697.06	2441.69
258	705.008	62.4604	16.3627	2112	3	2.67522	GPI+ CA	GPI- CA	0.00674404	60.8231	1.21134e+06	1.46817e+06	2.61434e+06	608227	2.06211e+06	1.32278e+06	2.08375e+06	2.05969e+06	1.88052e+06	2.58762e+06	3.69378e+06	3.37127e+06	2.12356e+06	1.55051e+06	2.05344e+06	2.34397e+06	2.08029e+06	396802	1.51272e+06	856658	1.16545e+06	1.12647e+06	918633	501981	2.01484e+06	1.32278e+06	745412	3.26584e+06	2.3401e+06	5.36491e+06	2.43115e+06	2.81434e+06	3.2932e+06	3.35341e+06	659473	626873	768062	199880	290083
259	421.74	9.57718	2.82517	841.466	2	8.37109	GPI+ CA	GPI- CA	0.00102567	65.5226	61023	129723	83054.4	64146.9	62282.1	56037.4	39324	88922.6	72343.3	80666.4	362763	278032	174497	132181	19580	14423.7	253671	16100	30087.7	14705.9	58710.9	99531.2	29183.9	52941.7	60854.5	56037.4	14067.2	140996	90023.1	167246	238762	232102	270609	285876	6288.22	3857.48	93657.6	8110.03	5769.71
260	401.703	11.7684	1.61245	801.391	2	3.18117	GPI+ CA	GPI- NA	0.000632839	33.0819	70845.9	73488.1	71435.3	61444.7	46615.7	70002.5	40541.1	79991.5	67381.9	43507.5	128945	102245	72901.3	78539.8	6128.83	20970.4	48461.7	23499.1	26068.1	27697.1	68161.6	56384.6	25101.2	50711.5	45547.1	70002.5	14502.6	126835	83849.2	90204.1	84868.2	85354.1	113055	169864	1968.3	5608.33	17892.5	11837.1	4998.89
261	691.328	19.941	1.20663	1380.64	2	4.19573	GPI- NA	GPI+ CA	5.21294e-05	30.7261	77406.9	82665.3	188186	1.75185e+06	61568.4	52139.6	154519	56112.2	71441	56343.7	37514.4	36733.4	29572.8	44187	328219	554288	191226	187740	180426	228655	74474	63425.9	66125.4	1.44584e+06	60157.1	52139.6	55275.5	88971.5	88900.3	116817	24691.1	30665.1	45861.3	95566.3	105409	148239	70602.4	94570.1	34599
262	445.74	29.9666	2.35662	889.466	2	6.93715	GPI+ CA	GPI- CA	5.69515e-08	17.9555	92945.1	99989.9	83532.7	80318.2	130695	110552	91299.2	186359	145518	124999	113465	132627	122422	125210	17196.8	27545.4	225992	20511.8	18129.1	20086.4	89423.5	76718.4	29352	66288.2	127699	110552	32660.1	295491	181081	259161	74680.1	110717	189851	270800	5522.83	7366.77	83438.5	10332.3	3476.49
263	640.823	19.5048	2.0278	1279.63	2	3.19022	GPI+ NA	GPI- NA	0.000437892	31.6552	301119	291042	360622	421604	478969	383828	265916	184087	358479	444832	260210	308596	347843	379180	57761	113065	18041	88738.4	78815.9	139172	289710	223306	126716	347958	467990	383828	95125.2	291888	446087	922271	171264	257616	539432	820080	18550.2	30238.3	6660.93	44700	15114
265	469.559	52.1394	2.80868	1405.65	3	2.90814	GPI+ CA	GPI- CA	6.84533e-05	22.9012	251671	297625	178206	241874	240205	209305	220423	331080	369903	238312	366279	465460	360343	322124	107213	147346	182715	108475	152101	100996	242135	228356	62618.4	199623	234699	209305	78851.2	524960	460303	494092	241076	388567	558818	696681	34431.8	39406.3	67460.2	54641.8	29167.4
266	996.442	19.2001	2.76215	1990.87	2	13.7478	GPI+ CA	GPI- NA	7.42705e-07	42.0077	687362	573961	626654	515690	452239	521329	422580	513317	580442	735037	344672	526081	572059	596960	54386.8	54326.2	4307.71	31631.7	29313.9	59652.8	661319	440378	220196	425609	441873	521329	151168	813916	722294	1.52395e+06	226854	439173	887145	1.29109e+06	17466.6	14529	1590.45	15933.8	5621.33
267	688.759	20.0207	2.39913	1375.5	2	2.82156	GPI+ CA	GPI- NA	0.000525813	29.7282	208332	145987	174796	289825	254319	118435	135746	484370	314603	698476	334578	442271	396960	407737	53913.8	78313.6	254370	133690	124824	209159	200438	112010	61420.4	239198	248489	118435	48559.9	768017	391488	1.44815e+06	220211	369208	615604	881843	17314.7	20944.3	93915.7	67343.7	23936.7
268	550.287	19.2001	1.4283	1098.56	2	2.12015	GPI+ CA	GPI- NA	0.00276578	26.0759	75109.7	76891.3	186399	102180	92233.2	63616	133844	85007.1	124181	128596	71747.5	121300	164216	129862	30742.4	38749.6	35869.5	57145.1	52888.6	56715.1	72263.9	58995.8	65497.3	84330.8	90119	63616	47879.6	134787	154529	266619	47222.4	101262	254665	280861	9873.06	10363.2	13243.4	28785.6	10142.1
270	602.277	26.0024	1.31257	1803.81	3	2.73552	GPI+ CA	GPI- CA	8.6132e-05	25.8791	304545	292304	251679	201054	230182	239877	342066	333868	438059	319801	254247	285753	365310	293171	139498	243102	90793	116986	151778	90040.6	293006	224273	88435.8	165934	224906	239877	122366	529380	545115	663045	167339	238547	566521	634061	44800.6	65015.4	33521.6	58929.4	29105.5
272	713.336	41.552	8.18565	1424.66	2	3.34722	GPI+ CA	GPI- NA	0.00013524	35.0201	1.10196e+06	1.03206e+06	1.17732e+06	924108	847989	942198	1.66312e+06	1.88934e+06	1.69048e+06	1.9318e+06	2.18706e+06	3.32194e+06	2.18842e+06	1.71333e+06	588708	516478	779095	544703	891225	474703	1.06021e+06	791863	413691	762684	828551	942198	594942	2.99573e+06	2.10361e+06	4.00521e+06	1.43947e+06	2.77316e+06	3.39379e+06	3.70553e+06	189067	138127	287649	274382	170904
273	445.741	27.8086	1.45037	889.467	2	1.86395	GPI+ NA	GPI- CA	0.0851859	67.5664	70651.5	84940.6	283147	32692.5	50894.9	51867.1	19859.9	90177.3	75517.2	55306.8	73962.4	161906	54231.9	66083.6	58105.7	25473.1	79022.2	57537.7	65166.5	10005.9	67974.6	65171.7	99492.9	26981.7	49728.3	51867.1	7104.42	142985	93972.7	114668	48680.2	135159	84102.5	142924	18660.9	6812.55	29175.8	28983.3	12496.5
274	744.383	32.0712	1.15885	1486.75	2	7.16987	GPI+ CA	GPI- CA	8.51407e-08	16.5567	212847	246943	195805	215290	211802	234896	164512	361079	403464	336161	249591	380456	354083	328534	116138	58558.6	568480	46021	56875.8	41359.8	204782	189470	68802.6	177683	206947	234896	58850.2	572527	502065	696963	164274	317605	549110	710543	37298.4	15661	209888	23182.1	10906.7
275	743.441	21.7467	1.36628	742.434	1	3.03589	GPI- NA	GPI+ CA	0.000112556	35.653	441783	427836	340806	296229	373154	278672	313215	154725	174592	141537	188823	144139	128537	134058	2.04884e+06	1.81418e+06	1.23934e+06	299577	458627	629299	425045	328262	119753	244483	364600	278672	112045	245332	217260	293448	124278	120327	199335	289937	657995	485186	457576	150905	87947.7
276	645.32	19.2001	1.64733	1288.63	2	2.22853	GPI- NA	GPI- CA	8.49146e-05	16.2507	178832	244816	214423	221471	286321	259151	179091	305776	299544	333097	194130	281654	255005	308846	462397	236847	298479	131206	125446	123750	172056	187838	75344.7	182784	279758	259151	64065.6	484839	372749	690611	127772	235125	395460	667964	148501	63342.5	110201	66091.9	24055.8
277	436.214	13.0666	1.68523	1305.62	3	10.5766	GPI+ CA	GPI- CA	8.74924e-09	16.0957	112867	126365	123510	144969	98870	134552	189279	122850	166548	116213	116483	150175	168938	140730	7192.01	14510.2	131981	13492	12876.8	13419.8	108590	96955.2	43399.5	119646	96603.7	134552	67710	194790	207250	240945	76666.2	125367	261989	304367	2309.75	3880.62	48728.5	6796.32	2469.3
278	651.861	54.3665	3.60845	1301.71	2	5.41228	GPI- NA	GPI+ CA	0.00105508	54.0932	107823	284220	385969	1.70081e+06	88411.4	77863.4	187332	77163	167472	201629	115045	79099	51122.6	73009	707086	1.11946e+06	516213	370243	445344	957803	103737	218071	135623	1.40371e+06	86384.9	77863.4	67013.5	122350	208401	418038	75719.8	66032	79280.7	157902	227084	299389	190591	186502	85400.6
279	768.39	40.0736	9.53383	2302.15	3	8.92808	GPI+ NA	GPI- CA	6.21963e-08	17.0981	865641	1.11219e+06	820120	1.01422e+06	928614	911364	681591	969624	787967	987750	983055	923838	640075	694608	441928	322203	924336	104916	98885.9	83585.9	832843	853343	288176	837056	907328	911364	243823	1.53744e+06	980537	2.0479e+06	647022	771222	992625	1.50228e+06	141927	86170.4	341274	52849.2	18962.7
280	463.757	14.7647	1.05715	925.499	2	1.99825	GPI+ CA	GPI- CA	0.00920877	52.1504	39838.7	33239.8	30602.2	41454.7	46349.6	36134.4	16323.7	54241.5	46365.1	43026.1	63095.2	51438.6	52910	61269.7	19263.8	8176.78	128428	29676.7	11463.5	38718.2	38329.2	25503.6	10753.1	34213.3	45287.2	36134.4	5839.41	86005.3	57696.1	89206	41527.7	42941	82052.5	132512	6186.67	2186.81	47417	14949	2198.28
282	597.408	18.8956	1.77065	596.401	1	32.8046	GPI- NA	GPI- CA	5.76588e-07	39.3382	43197.1	40621.7	57067.2	95389.8	81275.7	63438.9	32638.1	80041.5	90858.6	223813	122881	138911	87134.1	140246	1928.58	2595.83	513900	5039.03	3891.6	2616.78	41560.4	31167.4	20052.4	78727.1	79412.7	63438.9	11675.5	126914	113063	464031	80877.2	115963	135127	303319	619.374	694.231	189737	2538.3	746.265
283	610.922	37.843	5.432	1829.74	3	13.8216	GPI- NA	GPI- CA	0.000122322	75.1945	217705	251139	277659	269906	290447	328429	328237	436753	499506	438359	469940	739294	743643	539060	34628.1	38175.8	2.98864e+06	45603.5	66795.5	7493.05	209457	192690	97564.5	222758	283789	328429	117419	692516	621579	908850	309303	617164	1.15324e+06	1.16586e+06	11121	10209.8	1.10344e+06	22971.8	12808.9
284	653.817	13.0666	1.68523	1305.62	2	15.0836	GPI+ CA	GPI- CA	2.82211e-07	24.12	155207	169171	204013	346453	246708	229218	315858	163415	239411	323454	204222	319171	298499	316346	9665.56	16668.7	215991	20830.9	17905.6	14240.2	149326	129798	71686.7	285934	241053	229218	112991	259111	297920	670618	134414	266444	462910	684183	3104.14	4457.88	79746	10493.1	3433.63
285	890.38	45.3076	2.03763	2668.12	3	3.00596	GPI+ NA	GPI- CA	0.000204219	25.2687	749385	1.16611e+06	873140	990567	944631	1.00096e+06	592627	485237	1.02779e+06	704838	1.0874e+06	899598	780988	731699	220261	317342	1.43498e+06	246995	260813	307364	720992	894714	306807	817534	922978	1.00096e+06	211998	769391	1.27896e+06	1.46134e+06	715698	750986	1.21115e+06	1.5825e+06	70737.9	84870.4	529809	124418	50014.3
286	696.438	38.916	2.90343	695.43	1	5.84808	GPI+ CA	GPI+ NA	0.918289	216.967	45635.3	26552.2	29758.1	67295.9	30147.2	28642.2	80589.6	140745	16081.7	33855.9	17448	2.36394e+06	16357.9	215895	205538	149893	167142	55963.1	48256.4	101293	43906.3	20372.5	10456.5	55540.6	29456.2	28642.2	28829	223165	20011.8	70193.5	11483.8	1.97342e+06	25367.7	466931	66009.6	40087.6	61710.4	28190.2	9253.79
287	740.464	41.149	2.729	739.456	1	7.60315	GPI+ CA	GPI+ NA	0.979534	227.278	35169.5	16387.4	19261.3	45118.2	17813.9	24173.2	44549.8	117559	9488.22	25303.2	11355	2.78563e+06	9752.38	217001	209508	116806	134456	40347.6	42474.3	96207	33837	12573.4	6768.1	37237	17405.5	24173.2	15936.6	186402	11807	52461.1	7473.61	2.32545e+06	15123.9	469323	67284.5	31238.7	49642.5	20324.2	8145
288	546.272	21.4361	1.44165	1090.53	2	6.5739	GPI- CA	GPI+ NA	6.16667e-08	15.6731	35386.8	23654.9	50023.2	36696.8	25001.6	30779.4	40006.1	70601.8	64943.2	56610.3	53491	84812.3	62198.4	66892.9	130224	130715	68954.8	484468	429455	380807	34046.1	18149.5	17577.3	30286.6	24428.5	30779.4	14311.2	111946	80814.5	117370	35206.4	70801.5	96457	144674	41822.2	34958.5	25458.8	244040	82353.7
289	990.886	92.4995	8.48842	2969.64	3	78.2702	GPI+ CA	GPI- CA	0.0151088	216.719	2.31377e+06	483376	497023	35948.5	435710	330569	2.60113e+06	4.27412e+06	817903	1.71734e+06	418137	4.79864e+07	671417	1.0366e+06	1.28009e+06	291293	504831	128575	153662	29441.3	2.22611e+06	370876	174645	29669	425723	330569	930494	6.77705e+06	1.01779e+06	3.56056e+06	275207	4.00591e+07	1.04123e+06	2.24192e+06	411109	77903.7	186388	64766.9	29466.7
290	625.561	23.605	2.87383	1873.66	3	14.597	GPI+ CA	GPI- NA	1.19229e-06	44.5361	391601	396265	258867	321312	395120	430492	313929	733039	529827	446871	478351	586667	553830	620599	20052	57178.7	9550.13	46773.4	50297.3	18878.1	376764	304039	90961.6	265185	386063	430492	112301	1.16231e+06	659310	926498	314839	489751	858876	1.34221e+06	6439.79	15291.9	3526	23561.1	9645.17
291	634.792	35.4043	2.97958	1267.57	2	1.52292	GPI+ NA	GPI- NA	0.0283828	38.7372	283578	326536	284964	331407	363375	277399	342197	161744	159037	150539	133537	189474	150005	143358	149383	177720	4318.63	170476	198166	341272	272834	250539	100131	273516	355046	277399	122413	256462	197903	312112	87890.5	158173	232627	310051	47974.9	47529.6	1594.48	85873.7	38000.9
292	965.968	59.7584	3.34633	1929.92	2	3.953	GPI+ CA	GPI- CA	4.64825e-05	35.8669	649304	620628	821497	480950	520350	470424	887575	977676	1.12671e+06	1.28388e+06	1.23996e+06	1.74005e+06	1.16256e+06	954320	263400	212088	680784	197593	304803	417537	624702	476184	288660	396937	508423	470424	317509	1.5502e+06	1.40206e+06	2.66187e+06	816108	1.4526e+06	1.80289e+06	2.06398e+06	84592.3	56721.1	251352	99532.9	58450
293	708.864	13.4629	1.59953	1415.71	2	6.18004	GPI- CA	GPI+ CA	2.04413e-07	19.3292	240456	61425.3	496508	295822	81722.1	112767	571023	98261.6	90773.6	155799	104283	107012	123066	129896	1.08854e+06	365210	24024.9	694840	683769	764340	231345	47129.3	174464	244148	79848.9	112767	204270	155804	112958	323018	68636.7	89333.7	190850	280935	349591	97672.2	8870.21	350010	131122
294	867.479	33.5398	2.72755	1732.94	2	69.464	GPI+ CA	GPI- NA	7.7421e-09	37.4319	335038	338510	229999	446903	465397	603655	215953	804664	874491	1.13403e+06	753356	791684	840810	981004	12871.6	14310.9	2974.22	15696.4	15209.1	7223.41	322344	259726	80817.5	368838	454729	603655	77252.2	1.27588e+06	1.0882e+06	2.35119e+06	495840	660899	1.30392e+06	2.12169e+06	4133.78	3827.31	1098.11	7906.72	2916.54
295	832.505	104.953	1.61882	831.498	1	4.95877	GPI- NA	GPI+ NA	0.727065	239.19	37961.3	31651.1	44009.7	195382	20626.9	43654	15816.2	2.23104e+06	16196.2	18439.7	26458.8	21326.7	12600.4	106513	7.45585e+06	124698	27739.7	76886.2	69296.4	64057.4	36523	24284.7	15464.2	161253	20154.1	43654	5657.89	3.53754e+06	20154.3	38231	17414.5	17803.5	19540.6	230363	2.39448e+06	33349.3	10241.7	38729.8	13288.5
296	525.756	32.3793	1.60668	1049.5	2	1.58842	GPI+ NA	GPI- NA	0.021816	60.3021	163269	217952	119624	208651	234519	151023	109621	99562.6	93371.5	87033.8	73503.5	89225.8	85048.4	79401	55632.2	78357.8	3184.49	34910.4	36285.4	92618	157083	167226	42033.7	172203	229144	151023	39214.3	157866	116190	180447	48378.1	74485.9	131893	171726	17866.6	20956.1	1175.74	17585.4	6958.21
297	1033.6	38.6722	2.14745	1032.6	1	15.5954	GPI+ CA	GPI- CA	1.98728e-07	28.3904	340324	427199	301083	571994	564105	458635	279714	465099	519770	812785	969535	571997	522558	664659	26277.4	51317	700635	42272.8	35383.2	46732.1	327429	327773	105795	472078	551175	458635	100061	737460	646796	1.68515e+06	638123	477505	810380	1.4375e+06	8439.13	13724.3	258681	21294	6785.19
298	523.292	17.9435	1.18428	1044.57	2	10.7725	GPI+ CA	GPI- CA	1.75733e-08	18.6437	65286.1	69940.6	66626.7	75669.9	68549.2	64999.5	52148.4	124628	91442	102771	82976.8	117094	110803	115685	11441.6	15238.6	83760.5	8750.16	8893.42	12011.4	62812.5	53662.7	23411.5	62451.8	66977.9	64999.5	18654.9	197610	113789	213076	54613.2	97750.5	171833	250199	3674.53	4075.42	30925.2	4407.7	1705.43
299	582.297	26.5318	1.72937	1743.87	3	4.87295	GPI+ CA	GPI- CA	2.9798e-07	16.4429	184806	214876	193583	157106	194592	228210	173730	263852	303657	202033	185959	225140	243307	244393	49097.1	66874.8	424929	45527.4	48173.4	53028.4	177804	164866	68021.8	129662	190131	228210	62147.7	418363	377867	418876	122394	187947	377319	528566	15767.8	17885.1	156888	22933.4	9237.88
300	622.903	44.3844	3.84735	1865.69	3	2.40859	GPI+ CA	GPI- NA	0.000113237	22.6328	318646	385199	280159	316838	303560	245069	345922	929937	891791	921513	574664	877774	789876	756940	170007	240722	26226.1	285805	307241	428744	306573	295549	98443.2	261493	296602	245069	123745	1.47451e+06	1.10973e+06	1.91057e+06	378229	732768	1.22494e+06	1.63709e+06	54598.4	64378.8	9682.93	143968	58917.5
301	975.562	21.071	1.1982	974.555	1	4.15794	GPI+ CA	GPI- CA	8.68911e-06	24.3649	189352	189901	135973	325894	232634	198018	104006	214547	210701	386717	224659	265512	221045	263418	24985.2	53080.5	213254	67141.2	49601.9	67407.1	182178	145704	47778.4	268967	227302	198018	37205.6	340186	262194	801780	147865	221650	342795	569713	8024.13	14195.9	78735.4	33820.9	9511.82
302	546.8	36.6709	1.8034	1091.59	2	9.78346	GPI+ NA	GPI- CA	6.01251e-10	11.0001	134069	143479	117007	149982	133774	134075	138363	144319	132699	121221	116720	146553	119757	126546	10846	22060.2	136636	11583.2	13925.3	14259	128990	110086	41114.4	123783	130707	134075	49496	228832	165129	251327	76822.2	122343	185719	273690	3483.25	5899.81	50447.2	5834.77	2670.36
303	647.321	20.5485	3.08985	1938.94	3	5.51179	GPI- CA	GPI+ CA	8.51656e-07	22.3921	528134	162357	873992	500724	192107	277826	827570	216142	212458	234159	155581	159455	234224	207136	2.0799e+06	742253	44586.4	993025	953818	1.40548e+06	508123	124570	307106	413257	187703	277826	296044	342715	264380	485482	102400	133113	363234	447988	667969	198509	16461.7	500215	182907
304	627.963	37.291	6.68658	1880.87	3	19.0218	GPI+ CA	GPI- CA	9.34016e-07	43.6743	447959	584583	463391	371641	471419	498044	602615	599158	946861	533745	628498	831519	822471	602115	82927.2	137739	30405.3	46177.2	47182.8	18490.1	430986	448528	162828	306723	460613	498044	215571	950025	1.17826e+06	1.10661e+06	413662	694154	1.27548e+06	1.30224e+06	26632.5	36837	11225.9	23260.8	9047.92
305	886.8	36.6709	1.5703	2657.38	3	2.23078	GPI- NA	GPI+ CA	0.00165209	36.5201	685261	440295	477838	457796	356145	298808	577385	174973	157082	212184	130207	114388	142195	150782	896627	621935	257479	269546	274611	490108	659297	337822	167904	377828	347982	298808	206546	277437	195471	439921	85699.2	95491.4	220515	326106	287956	166331	95063.8	135778	52660.2
306	737.394	12.498	2.12063	736.387	1	3.22658	GPI+ CA	GPI- CA	0.00213245	38.319	75114.7	101455	162271	210677	224237	106197	218735	87770.4	115900	171306	281204	222704	138390	201491	27300.6	62985.6	217862	45356.8	68327	48199.2	72268.7	77842.6	57019.2	173875	219097	106197	78247.3	139169	144224	355168	185081	185914	214614	435779	8767.72	16844.9	80436.6	22847.5	13102.6
307	737.893	21.4361	1.36628	1473.77	2	4.92535	GPI- CA	GPI+ CA	1.17877e-06	20.7916	253316	121301	285082	239187	160319	145514	184995	135111	115670	201040	110473	147780	147547	141279	319836	376236	106999	698669	623185	786687	243718	93069.9	100173	197406	156644	145514	66177.5	214232	143938	416817	72710.6	123367	228815	305553	102717	100621	39504.9	351939	119504
309	497.245	28.4896	1.60225	992.475	2	8.26595	GPI+ NA	GPI- NA	1.20759e-07	29.9629	100840	108456	98872.5	108887	124547	115006	101406	87710.8	99022.7	82609.8	81777.4	92102.6	96495.4	87464.7	11397.6	14708.7	193.298	12113.6	7147.69	13256.8	97019	83214	34742.1	89866.6	121692	115006	36275.7	139074	123223	171275	53823.8	76887.4	149645	189166	3660.41	3933.72	71.3673	6101.95	1370.66
310	841.411	26.3815	2.41058	2521.21	3	3.39218	GPI+ CA	GPI- NA	0.000521864	36.5426	295914	352095	217159	377477	336525	280012	272033	741414	774206	973888	391956	526179	626518	794051	88334.7	166087	6117.18	188847	137340	283813	284703	270149	76305.8	311539	328811	280012	97313.2	1.17559e+06	963413	2.01916e+06	257976	439255	971601	1.71735e+06	28369.1	44418.4	2258.52	95127.4	26336.8
311	703.834	52.1394	2.88212	1405.65	2	4.01376	GPI+ CA	GPI- CA	2.13601e-05	21.8363	278184	349281	253418	425967	480010	440351	273559	524763	352945	584892	766561	573945	525445	575768	131776	134941	232994	106697	152616	157573	267644	267990	89046.7	351559	469008	440351	97859.3	832064	439200	1.21266e+06	504531	479130	814858	1.24525e+06	42320.6	36088.7	86023.5	53746.2	29266.2
312	923.984	54.7946	3.23575	1845.95	2	13.0599	GPI+ NA	GPI- CA	1.00343e-06	32.5989	1.2148e+06	1.07783e+06	1.12461e+06	1.48202e+06	1.08865e+06	961661	771328	464650	338846	352353	540707	282484	288256	269759	79200.7	42110.7	16727.4	19565.2	26225.7	37464.7	1.16878e+06	826979	395168	1.22314e+06	1.06369e+06	961661	275924	736749	421655	730534	355880	235818	447026	583428	25435.7	11262.1	6175.92	9855.56	5029.12
313	530.278	15.4328	3.1159	1058.54	2	2.11978	GPI- NA	GPI- CA	0.000290079	20.7791	144453	138596	237120	186241	170932	152540	189009	154019	137499	119045	196492	157198	149960	176599	36194.4	64421.2	1.8231e+06	55947.2	80908	83682.7	138980	106340	83320	153708	167014	152540	67613.6	244213	171102	246817	129326	131229	232557	381944	11624	17228.9	673107	28182.2	15515.2
314	611.298	29.1828	1.86375	1220.58	2	4.36677	GPI+ CA	GPI- CA	2.93544e-08	9.75911	107873	114943	112650	112822	118134	132175	108207	190002	209827	198568	156088	213083	202442	201915	34793.1	51073.2	273708	44976.1	48997.8	40671.9	103786	88191.7	39583.3	93113.8	115426	132175	38708.5	301267	261105	411691	102733	177882	313946	436696	11174	13659.1	101055	22655.7	9395.98
315	743.328	30.2757	4.96552	2226.96	3	17.9544	GPI+ NA	GPI- NA	1.48466e-07	29.5002	947237	861885	904380	1.08063e+06	1.03811e+06	833440	737664	202774	297722	212788	225710	147841	174340	206967	17203.1	8320.31	3267.46	14549.2	12636.7	7858.61	911347	661292	317784	891865	1.01432e+06	833440	263882	321518	370481	441175	148557	123418	270366	447621	5524.85	2225.19	1206.38	7328.85	2423.25
316	702.388	48.297	2.56187	1402.76	2	37.3332	GPI+ NA	GPI- CA	4.74481e-06	65.1935	377360	464858	558065	590315	641866	575508	649663	512114	236386	151545	226394	394076	174947	199170	10526.6	7972.81	541876	3802.36	12637.7	5309.6	363063	356667	196095	487199	627153	575508	232402	812007	294156	314199	149007	328976	271307	430759	3380.68	2132.26	200066	1915.35	2423.45
317	847.02	43.1997	4.48493	2538.04	3	3.28437	GPI+ CA	GPI- NA	8.2347e-05	28.7872	372656	462538	426655	526499	538911	525168	402571	706219	1.20637e+06	1.34891e+06	1.20861e+06	1.27738e+06	1.08839e+06	1.01702e+06	142405	259365	73228.7	250514	328362	445836	358536	354887	149919	434530	526558	525168	144010	1.11978e+06	1.5012e+06	2.79669e+06	795479	1.06636e+06	1.68788e+06	2.19957e+06	45734	69364.8	27036.7	126191	62967.8
318	652.411	36.6709	2.75848	651.404	1	4.49041	GPI+ CA	GPI+ NA	0.935836	209.937	51947.7	26951.5	29711.8	61785	29534.6	31071.4	82812.7	145533	17263.4	44343.5	16765.2	1.83533e+06	13502.6	165660	239226	146099	189953	51564.2	40594	121478	49979.5	20678.9	10440.2	50992.4	28857.6	31071.4	29624.3	230756	21482.3	91937.5	11034.4	1.53214e+06	20939.8	358285	76828.8	39072.8	70132.4	25974.3	7784.44
319	522.219	54.6385	3.6403	1563.64	3	4.75523	GPI+ CA	GPI- NA	3.02353e-06	30.5888	151995	181195	143329	158886	176191	197493	127631	251692	285428	232639	315501	322558	267504	226560	33748.9	87518.9	8928.81	57523.7	74417.1	39468.7	146236	139024	50363.5	131132	172152	197493	45657	399083	355183	482331	207655	269272	414844	489998	10838.6	23406.2	3296.6	28976.3	14270.5
320	568.324	21.3069	1.44023	567.317	1	7.72957	GPI+ CA	GPI- CA	5.01195e-07	24.1642	86289.9	83029.6	80816.3	125103	119934	86530.8	54655.7	78858	92358.5	145585	107114	109950	98264.5	106339	3765.77	21916.1	264056	13804.3	10275.1	16865.5	83020.5	63705.4	28397.5	103250	117185	86530.8	19551.8	125037	114930	301842	70500	91786.1	152388	229987	1209.4	5861.27	97492.1	6953.63	1970.38
322	488.777	22.3635	1.12553	975.54	2	2.71218	GPI+ CA	GPI- CA	2.64216e-06	13.0523	116731	145383	132486	119061	125279	126007	133848	176535	138204	125974	134288	167769	140481	134679	69534.5	50934.2	145742	60186.3	47546	53118.1	112309	111547	46553.2	98263.7	122407	126007	47881.1	279914	171979	261182	88385.2	140054	217857	291279	22331.3	13621.9	53809.5	30317.5	9117.58
323	1359.59	35.1609	2.20162	2717.17	2	8.56164	GPI+ NA	GPI- CA	7.82769e-07	25.2006	848726	1.36546e+06	530976	725780	689102	939892	492056	546326	1.04007e+06	688521	709578	1.00209e+06	737237	754639	91180.2	135307	1.41983e+06	76378.7	79924.3	117933	816569	1.04767e+06	186576	599000	673306	939892	176021	866254	1.29426e+06	1.42751e+06	467027	836545	1.1433e+06	1.63211e+06	29283	36186.6	524214	38474.1	15326.5
324	490.774	28.7233	1.3064	979.534	2	4.39709	GPI+ NA	GPI- CA	0.000304903	53.4799	180876	318512	336468	304700	416959	333641	415455	209113	332743	233947	182660	393498	253827	218007	93584.7	153155	515643	29237.6	92384.6	56137.7	174023	244382	118229	251475	407401	333641	148619	331570	414061	485042	120222	328493	393633	471500	30055.2	40960	190381	14727.8	17716
325	434.175	88.903	4.20282	433.167	1	3.90801	GPI- CA	GPI+ CA	0.00102054	40.4192	329290	374476	480684	715353	426415	444674	585454	147793	223847	219017	517341	354059	290540	324209	1.25935e+06	1.05497e+06	852701	752639	1.63038e+06	1.09534e+06	316814	287321	168904	590395	416641	444674	209432	234341	278552	454089	340501	295569	450568	701190	404445	282143	314826	379125	312647
326	539.798	29.4867	1.98825	1077.58	2	7.35151	GPI- CA	GPI+ NA	1.28618e-07	18.4205	52414.4	43156.5	103256	117802	39886.3	53062.8	102451	111255	106609	99698	92778.9	154649	99746.1	113908	224483	182996	116400	847503	935025	670705	50428.5	33112.3	36282.2	97224.7	38972	53062.8	36649.4	176406	132663	206704	61064.8	129101	154686	246357	72093.9	48940.7	42975.8	426911	179303
327	665.367	54.2927	4.46692	1328.72	2	6.06557	GPI+ NA	GPI+ CA	0.000554262	54.0712	47242.8	71447.2	228365	2.01531e+06	62416.3	38227.7	135374	21029.7	73932.9	52551.5	42694.9	28336	14951.1	30446.2	173810	358487	159834	183844	188239	314042	45452.9	54818.7	80243.4	1.66327e+06	60985.6	38227.7	48426.8	33344.7	92001.1	108955	28100.7	23655	23186.2	65848.1	55819.9	95874.2	59012.4	92607.6	36097.3
330	630.304	31.7689	2.6353	1887.89	3	14.7258	GPI+ CA	GPI- CA	1.1346e-08	17.2628	219326	229606	137031	171150	192473	211440	117675	323460	411812	331584	219439	323506	339066	329744	35661.7	38169.4	6663.29	23321.5	22061.8	20932.2	211016	176168	48150.2	141253	188061	211440	42095.5	512879	512454	687473	144429	270063	525822	713160	11452.9	10208.1	2460.15	11747.7	4230.64
331	670.974	40.6723	1.8696	2009.9	3	57.0793	GPI+ CA	GPI- CA	2.27651e-07	60.3924	210106	238323	162507	236507	212694	232667	125360	295783	346250	339976	289136	382278	296064	304068	8037.36	8613.09	319272	5849.54	8936.87	2134.08	202146	182856	57102.1	195194	207818	232667	44844.6	468994	430869	704872	190302	319126	459135	657630	2581.24	2303.49	117878	2946.58	1713.76
332	608.385	34.2291	3.1304	607.378	1	3.26177	GPI+ CA	GPI+ NA	0.976816	189.596	57753.6	28825.1	32301	71212.5	27152.6	33019.7	52319	150065	19679.5	62167.1	16364.7	1.20499e+06	14050.3	135378	221422	149959	264879	48974.9	56645.4	104961	55565.4	22116.4	11350	58773.1	26530.2	33019.7	18715.9	237944	24489	128891	10770.8	1.00592e+06	21789.2	292792	71110.7	40105.2	97796	24670.1	10862.5
333	429.246	13.684	1.94192	856.477	2	5.4401	GPI- NA	GPI+ CA	4.3291e-08	13.5688	99988.6	46949.1	121546	96637.1	56249	40612.6	125914	22977.3	20665.9	27927.3	29978.9	26535.1	22260.1	23507.1	227187	160809	54904.5	122010	143390	139930	96200.2	36022.2	42709.2	79756.4	54959.7	40612.6	45042.8	36432.8	25716.3	57901.8	19731.4	22151.5	34520.8	50840.4	72962.4	43006.9	20271.3	61459.7	27496.9
334	907.881	48.0844	2.43843	1813.75	2	15.2599	GPI+ CA	GPI- CA	4.97435e-07	27.4966	578144	523760	818986	907007	1.02574e+06	923634	415647	628861	523229	1.06957e+06	1.10055e+06	780534	659757	870887	73217.5	60962.8	25406.8	39716.3	53589.6	64906.7	556239	401861	287778	748570	1.00223e+06	923634	148688	997121	651099	2.21753e+06	724353	651591	1.02315e+06	1.88353e+06	23514.1	16304	9380.45	20006.2	10276.5
335	1035.48	23.1899	2.10633	2068.94	2	3.78758	GPI+ CA	GPI- NA	0.000165739	32.4471	316235	246402	180718	333971	311153	248825	153101	664483	519960	1.05555e+06	411789	571365	544425	682604	56571	106141	4178.59	176436	121594	205516	304253	189055	63501.2	275632	304021	248825	54768.4	1.0536e+06	647032	2.18848e+06	271029	476977	844291	1.47632e+06	18168.1	28386.5	1542.78	88875.9	23317.2
336	700.629	32.4545	2.99863	2098.87	3	60.3847	GPI+ NA	GPI- CA	4.5679e-08	42.4493	706022	828257	750225	624598	568980	671433	579115	141800	228589	113524	139580	124302	151224	122611	4602.63	7106.37	390.366	1383.16	3434.95	2432.77	679272	635490	263616	515493	555938	671433	207165	224839	284454	235370	91868	103767	234517	265180	1478.16	1900.53	144.127	696.738	658.696
337	656.373	22.0647	1.7826	655.365	1	5.32481	GPI- NA	GPI- CA	5.37033e-07	17.902	113670	105420	145041	154767	171060	98576.2	129187	162544	108277	162383	178828	137341	117809	136578	36133.9	62484.1	358953	28960.6	23628.2	28199.5	109363	80884.4	50964.8	127732	167139	98576.2	46213.4	257730	134738	336669	117700	114652	182697	295387	11604.6	16710.8	132529	14588.3	4531.02
338	589.355	13.11	1.35008	588.348	1	87.5596	GPI+ NA	GPI- CA	3.28184e-06	56.8299	119138	95645.5	392427	250580	318403	148477	275128	18974.6	34397.4	46778.8	87507.8	31491.1	54017.6	59488.6	395.391	582.959	350461	688.944	750.895	188.387	114624	73385.1	137892	206808	311105	148477	98420.4	30086.1	42803.7	96986.6	57595.4	26288.8	83770.2	128660	126.982	155.907	129393	347.04	143.994
339	638.83	30.5082	2.31665	1275.65	2	1.59616	GPI+ CA	GPI- CA	0.000255806	12.2735	151286	167807	212564	168737	217811	209634	173582	252608	246715	218482	183872	227305	189449	204243	45150.9	82520.3	435367	133580	134774	140486	145554	128752	74691.3	139262	212818	209634	62094.7	400536	307009	452978	121020	189755	293796	441731	14500.4	22069.3	160742	67287.9	25844.6
340	677.286	43.0415	2.28175	2028.84	3	2.35325	GPI+ NA	GPI- CA	8.57226e-05	17.4147	289668	387590	493383	401920	426461	477211	409853	247917	370622	289624	387531	393429	360073	284683	130151	206790	110416	122742	149798	152504	278693	297383	173366	331713	416686	477211	146615	393097	461197	600478	255063	328435	558399	615703	41798.6	55304	40766.5	61828.6	28725.7
342	557.093	85.0672	4.54093	556.085	1	7.5949	GPI- CA	GPI+ CA	0.000374447	59.3756	808803	554696	498078	477241	312242	430608	261582	475330	284488	85073.6	267772	112780	170972	170900	1.99497e+06	1.51806e+06	26578.8	1.46277e+06	2.31714e+06	1.32163e+06	778158	425597	175016	393876	305085	430608	93574.7	753683	354013	176383	176241	94149	265143	369617	640694	405991	9813.16	736841	444342
343	768.538	106.679	2.51798	767.531	1	4.24642	GPI- CA	GPI+ CA	0.0383672	81.1172	218054	682527	684913	315559	633879	360898	569262	54358	361213	258298	964083	210303	226923	464397	553644	502191	1.20502e+06	517311	1.18856e+06	2.91588e+06	209792	523677	240667	260437	619350	360898	203640	86190	449489	535530	634535	175561	351910	1.00439e+06	177806	134306	444904	260584	227922
345	453.917	42.9635	2.05152	1358.73	3	7.30364	GPI+ CA	GPI- CA	2.71673e-06	28.9827	76373.9	157022	57336.3	58015.3	66287.9	84442.5	60345.9	148023	140473	122176	87740.6	182958	139274	123706	13814.1	26745.9	71611.9	19348	23332.2	12733.5	73480.2	120477	20147	47881.1	64768.5	84442.5	21587.3	234705	174803	253308	57748.6	152734	215985	267548	4436.47	7152.96	26439.8	9746.13	4474.26
346	709.293	23.1899	1.8895	2124.86	3	3.44559	GPI+ CA	GPI- NA	2.12431e-05	20.9928	214464	130668	112976	180858	180229	178277	121090	461697	319246	546205	300850	386377	377656	406431	39334.3	63457	865.984	109110	97233.2	141737	206339	100256	39697.8	149266	176098	178277	43316.9	732067	397265	1.13245e+06	198012	322548	585667	879017	12632.4	16971	319.73	54961.8	18645.7
348	738.396	24.0482	2.51758	1474.78	2	3.65935	GPI- NA	GPI+ CA	0.000152219	30.6737	124679	194277	270481	2.15672e+06	89813.5	97458.8	206949	71262.2	155052	117821	83679.3	105015	66956.3	95719.7	513708	924968	484909	319594	296648	474515	119955	149061	95042.4	1.77998e+06	87754.8	97458.8	74031.3	112993	192945	244278	55075.6	87666.5	103836	207020	164980	247374	179033	160989	56886.2
349	479.282	25.2454	2.8998	956.549	2	14.8651	GPI+ NA	GPI- CA	5.92126e-11	8.54925	146240	140511	137148	134030	157620	165113	138056	139452	132456	108441	129404	126406	130973	140544	6718.92	20002.3	53412.2	9583.14	8257.74	8328.06	140699	107809	48191.5	110618	154007	165113	49386.3	221115	164826	224830	85170.3	105524	203112	303965	2157.81	5349.44	19720.3	4827.29	1583.53
351	635.763	29.9666	2.50613	1269.51	2	10.7388	GPI+ CA	GPI- NA	4.86123e-07	31.7585	203774	192182	113110	306024	344201	246356	182025	339677	247450	470909	377722	403316	375436	407100	29429	26934.1	5037.99	33941.5	24295.5	46388	196053	147454	39744.9	252568	336311	246356	65115.1	538592	307924	976335	248607	336689	582225	880465	9451.28	7203.28	1860.08	17097.3	4658.98
352	533.3	19.6335	0.82075	1064.59	2	4.55745	GPI+ CA	GPI- CA	1.2526e-07	14.9741	54138	53496.9	69149.9	61761.4	62085.6	65596	46273.6	77758.7	79734.6	73915.7	63838.8	91032	77059.3	88393.8	6838.08	15236.5	118547	19840.6	17379.7	14663.3	52086.8	41046.1	24298.1	50972.9	60662.5	65596	16553.3	123294	99220.8	153250	42017.1	75993.7	119503	191176	2196.08	4074.87	43768.6	9994.28	3332.79
353	783.873	28.3383	2.19358	1565.73	2	1.88721	GPI- NA	GPI+ CA	0.00387106	28.5063	1.49625e+06	1.3492e+06	115272	159326	118807	114826	98936.7	50485.2	56929.4	35271.5	29004	29787.1	30590.3	37541.8	377744	410183	803029	77323.1	62767.4	77970.5	1.43956e+06	1.03519e+06	40504.5	131494	116083	114826	35392.3	80049.4	70842.2	73128.4	19089.7	24866.3	47439.2	81194.2	121314	109700	296486	38949.8	12036.5
354	784.49	43.1229	2.36548	783.483	1	10.6413	GPI+ CA	GPI+ NA	0.881682	229.098	19283.1	8624.88	13579.6	27187.8	12019.6	17956.4	25510.3	78987.8	6561.01	13650.3	6325.65	2.16936e+06	5935.25	176609	102610	93317.8	95547.9	26832.3	20060.7	52078.1	18552.5	6617.54	4771.65	22438.6	11744.1	17956.4	9125.72	125243	8164.44	28301.2	4163.38	1.81098e+06	9204.36	381965	32953.7	24957	35277.2	13516.2	3846.91
355	678.354	62.4604	4.29372	1354.69	2	2.30167	GPI+ CA	GPI- CA	0.00385616	30.7198	391851	478564	382391	274657	403060	427382	524960	764479	487788	516440	844050	984709	547656	476427	242980	291982	454648	206260	379265	275008	377005	367184	134366	226680	393821	427382	187792	1.21216e+06	606997	1.07074e+06	555532	822036	849301	1.0304e+06	78034.3	78087.9	167860	103899	72729
356	524.592	55.0233	2.20793	1570.75	3	1.49327	GPI- CA	GPI+ NA	0.0397548	26.2212	142342	97706.1	166996	99046.4	103420	112946	205627	163322	187888	164316	171343	268042	273365	207575	404443	250665	80036.3	222488	313827	382590	136949	74966.1	58679.6	81744.9	101049	112946	73558.1	258963	233805	340677	112774	223762	423932	448937	129889	67038.2	29550.2	112073	60180.5
357	415.212	99.1239	4.19895	414.204	1	11.0682	GPI- NA	GPI+ CA	0.00120679	91.2222	839222	232741	239456	106050	80042.4	108642	50225.8	250790	95946.8	24016.1	49847	42086.8	32434.8	116517	1.53113e+06	1.64801e+06	59287.2	453022	997169	1.45112e+06	807425	178573	84140.9	87525.2	78207.6	108642	17967.1	397652	119395	49792.6	32808	35134.1	50299.7	252000	491731	440745	21889.4	228200	191220
358	885.368	106.551	7.93292	884.361	1	6.00031	GPI- NA	GPI+ CA	0.380205	161.973	365.487	608822	6.73404e+06	494299	4.81859e+06	157872	1.01779e+06	613914	515003	7757.31	3.10741e+06	1.71681e+06	317859	34250.1	2.4628e+06	2.60174e+07	1.44674e+07	185377	1.55306e+07	518268	351.64	467125	2.36623e+06	407954	4.70814e+06	157872	364090	973421	640863	16083.2	2.04522e+06	1.4332e+06	492934	74075.1	790940	6.95811e+06	5.34149e+06	93379.8	2.9782e+06
361	1151.04	45.4582	2.9985	2300.06	2	13.918	GPI+ CA	GPI- CA	4.9193e-08	32.6549	451382	708974	597968	610447	594210	812146	406838	677870	931983	763654	828832	921742	758454	704048	141344	179118	139870	55382.5	76969.2	39673.5	434280	543968	210116	503814	580590	812146	145537	1.07483e+06	1.15975e+06	1.58329e+06	545517	769472	1.17621e+06	1.5227e+06	45393.3	47903.4	51641.5	27897.7	14759.9
362	1075.79	52.3336	3.36462	3224.35	3	26.6532	GPI+ CA	GPI- CA	1.09182e-05	60.6186	406758	510873	514303	293300	461197	412565	624065	695723	1.98929e+06	1.24671e+06	1.12038e+06	1.8259e+06	1.70072e+06	1.0837e+06	90665.1	197201	53147.9	17583.5	58496.7	79287	391347	391973	180717	242066	450625	412565	223244	1.10314e+06	2.47544e+06	2.5848e+06	737406	1.52426e+06	2.63746e+06	2.34379e+06	29117.5	52739.7	19622.7	8857.33	11217.5
363	676.399	12.9374	1.37298	675.391	1	12.143	GPI+ CA	GPI- CA	3.27445e-05	37.6741	46631.5	49223.6	91879.6	120204	123788	65164.2	101091	45865	80604.2	159109	171181	161765	139857	113906	5121.19	7119.91	164528	8976.58	10593.1	11216.6	44864.7	37767.4	32284.9	99207.1	120950	65164.2	36162.9	72723.6	100303	329882	112667	135042	216889	246352	1644.7	1904.15	60745.4	4521.76	2031.37
364	544.768	34.9282	2.36248	1087.52	2	5.00349	GPI+ CA	GPI- CA	1.45506e-06	18.3607	150377	140305	98907.5	219619	264457	212739	176226	214306	147598	258428	263743	261721	208717	238734	21782.1	32347.3	225933	41543	47263	47662.8	144680	107651	34754.4	181255	258395	212739	63040.7	339803	183669	535799	173589	218485	323678	516326	6995.42	8650.98	83416.5	20926.4	9063.29
365	489.216	7.41873	1.75745	976.418	2	69.152	GPI+ NA	GPI- CA	7.06023e-06	108.237	231263	147028	288616	540892	262034	144765	415771	20598.5	30322.9	23530.1	75271	40525.3	29288.2	25672.3	227.269	1079.74	393.693	1139.64	195.548	184.501	222501	112809	101415	446408	256028	144765	148732	32660.9	37733.5	48784.9	49541.5	33830.6	45419.9	55523.2	72.9885	288.768	145.355	574.066	37.4989
366	762.404	47.3649	1.18323	1522.79	2	2.11888	GPI+ NA	GPI- NA	0.0419734	113.551	287695	370349	294690	444770	522304	438068	466334	397098	220221	121890	132146	209351	139760	145043	127263	102720	27149.6	212762	30140.4	33289.8	276795	284155	103549	367077	510332	438068	166820	629638	274040	252715	86974.9	174766	216740	313696	40871.1	27471.5	10023.9	107174	5779.82
367	708.367	13.6082	2.02048	2122.08	3	3.33539	GPI- CA	GPI+ CA	6.48496e-06	21.4083	250381	168787	256873	268186	196335	185243	348525	183061	172300	237137	168216	167062	162939	209269	293838	308422	145680	467096	709101	682064	240894	129504	90260.8	221339	191835	185243	124676	290261	214408	491656	110715	139463	252685	452601	94367.5	82484.6	53786.6	235290	135979
368	424.178	29.8306	2.44237	1269.51	3	11.8662	GPI+ CA	GPI- CA	1.74196e-07	23.5738	111322	134011	59715.3	59234.1	155542	144901	116386	259183	205636	147702	134987	224487	195636	159646	18949.1	16906.5	16591.4	17858.3	14010.9	16067.9	107104	102822	20982.9	48887	151977	144901	41634.3	410961	255891	306231	88844.9	187402	303391	345278	6085.6	4521.49	6125.69	8995.74	2686.77
369	515.232	15.8834	1.29008	1028.45	2	11.1439	GPI+ CA	GPI- NA	2.93583e-10	15.4582	59518	52783.1	62103.3	68012.1	73767.5	78206.8	63636.8	75866.2	87966.1	80430.9	78508.3	89832.4	85504.8	84620	3984.99	13048.8	107.629	8677.33	7357.19	6376.12	57263	40498.4	21822	56131.7	72076.6	78206.8	22764.5	120293	109464	166758	51672.2	74992.3	132600	183014	1279.8	3489.78	39.7375	4371.01	1410.84
370	595.796	43.8343	3.30142	1189.58	2	8.15414	GPI- CA	GPI+ NA	1.3118e-07	20.087	46591.7	63287.4	92589.6	59446.7	38868.3	60837.2	125939	110314	129375	103321	124493	176698	112965	110657	217355	196563	86365.5	969196	1.20089e+06	862634	44826.4	48558	32534.4	49062.5	37977.4	60837.2	45051.7	174913	160992	214215	81938.2	147507	175186	239327	69804.5	52569	31887	488211	230286
371	573.295	10.9667	1.63175	1144.58	2	2.21354	GPI+ NA	GPI- NA	0.0564542	33.337	68957.1	72341.1	81716.8	90351.3	77815.1	76718	113229	22677.3	93220.5	82619.1	78615.3	103956	87478.2	94975.4	4908.53	42333.8	46833.4	28962.2	36935.9	43211.4	66344.4	55504.6	28713.9	74568.7	76031.5	76718	40505	35957.1	116002	171294	51742.6	86782.8	135661	205410	1576.4	11321.8	17291.3	14589.1	7082.95
373	562.28	36.1251	2.9059	1122.55	2	6.93456	GPI+ NA	GPI- CA	3.18161e-07	25.8195	113793	132697	150995	130409	144954	151720	188084	122155	132815	117082	104093	157989	127629	110774	7912.4	15410.2	150339	19993.1	21265.2	12666.5	109482	101814	53056.9	107629	141631	151720	67282.6	193690	165273	242747	68511.4	131889	197927	239579	2541.11	4121.32	55506.6	10071.1	4077.88
374	902.395	106.551	7.99928	901.387	1	5.69972	GPI- NA	GPI+ CA	0.265391	150.486	326.771	761597	1.11069e+07	934425	6.79487e+06	220749	1.21571e+06	597159	626748	24938.5	4.46087e+06	1.56039e+06	365174	54256	2.47655e+06	1.94488e+07	1.79673e+07	260838	1.7121e+07	1.40168e+06	314.39	584344	3.90277e+06	771199	6.63912e+06	220749	434892	946856	779917	51704.9	2.93603e+06	1.30262e+06	566310	117343	795357	5.2014e+06	6.6337e+06	131391	3.28318e+06
376	516.813	50.967	4.90387	1031.61	2	7.89757	GPI+ NA	GPI- CA	1.27171e-06	32.3468	238203	289052	241782	210847	196732	225214	316966	262252	199299	151578	228541	244677	183380	163247	46554.1	51973.2	142790	21126.7	35602.2	21033.2	229178	221779	84958	174016	192222	225214	113387	415826	248005	314267	150420	204256	284385	353066	14951.1	13899.8	52719.4	10642.1	6827.18
377	492.264	21.4361	1.50662	1473.77	3	4.80545	GPI- CA	GPI+ CA	1.3074e-06	19.6477	91251.1	68062.8	121098	76315.4	50440.7	65473.2	96643.5	83260.6	67904.6	48144.9	49528.6	75676.5	68264.5	64684.2	239788	216024	21797.6	323089	324781	294268	87793.8	52222	42551.7	62984.6	49284.5	65473.2	34571.9	132018	84499.7	99818.9	32598.5	63174.9	105864	139897	77009.1	57773.8	8047.89	162749	62281
380	932.152	49.6603	13.6242	2793.43	3	5.86506	GPI+ CA	GPI- CA	1.96671e-06	32.202	1.63871e+06	2.34404e+06	1.77185e+06	1.95776e+06	2.3371e+06	2.33162e+06	1.49912e+06	2.6575e+06	2.54967e+06	2.8967e+06	2.95248e+06	2.62257e+06	2.07766e+06	2.2161e+06	321835	739181	4.02792e+06	275091	514108	524099	1.57662e+06	1.79849e+06	622599	1.61577e+06	2.28353e+06	2.33162e+06	536275	4.21372e+06	3.17278e+06	6.00573e+06	1.94325e+06	2.18933e+06	3.22202e+06	4.79291e+06	103359	197687	1.48715e+06	138571	98586.9
381	919.428	42.8026	6.85512	2755.26	3	8.26416	GPI+ CA	GPI- CA	3.45915e-05	59.6601	454416	773267	530827	518206	672964	701927	442781	928811	1.11208e+06	707533	1.04107e+06	884439	813252	810127	77864.2	234434	39375.3	116946	169379	40247.5	437199	593298	186523	427686	657538	701927	158395	1.47272e+06	1.38385e+06	1.46693e+06	685207	738331	1.26119e+06	1.75212e+06	25006.5	62697.4	14537.7	58909.1	32480.6
382	646.961	39.7749	3.8104	1937.86	3	5.81902	GPI+ CA	GPI- CA	0.000898231	78.076	463608	532523	7334.75	290354	361269	337073	280065	1.45617e+06	1.34674e+06	1.18397e+06	510238	818470	1.11549e+06	1.01389e+06	232250	286714	36329.6	335896	158933	53493.3	446043	408585	2577.31	239635	352988	337073	100186	2.3089e+06	1.67587e+06	2.45473e+06	335826	683261	1.7299e+06	2.19281e+06	74588.1	76679.1	13413.2	169200	30477.6
384	909.404	18.8956	1.26817	1816.79	2	14.9088	GPI+ CA	GPI- NA	9.57839e-07	36.4172	168117	207387	118868	303654	288838	227964	103574	284703	266180	400843	177233	233409	218813	312156	7794.19	39230.6	330.35	25000.1	17607.3	11818.9	161747	159120	41768.3	250612	282217	227964	37051.1	451425	331231	831068	116651	194850	339334	675121	2503.14	10491.9	121.968	12593.3	3376.44
385	531.246	49.9622	2.01468	1590.72	3	202.037	GPI+ NA	GPI- CA	1.65366e-08	44.25	414797	363135	341130	443639	347566	365483	321499	49904.9	113782	84048.8	129611	68800.6	86258.7	72751.8	3073.03	5157.94	0	330.198	307.36	646.137	399081	278620	119867	366144	339599	365483	115008	79129.2	141589	174258	85306.5	57434.8	133770	157345	986.919	1379.44	0	166.33	58.9402
386	472.288	21.7467	2.47358	471.281	1	3.00015	GPI- NA	GPI+ CA	8.58474e-05	32.6751	138569	132450	125902	84354.9	119796	89969.2	108842	50371.9	59396	44851.3	62900.6	43881.1	44932.4	44260.3	607846	593777	352045	102188	148274	200324	133319	101624	44239.7	69619.7	117050	89969.2	38935.8	79869.6	73911.6	92990.2	41399.6	36632	69681	95724.9	195213	158800	129978	51474.9	28433.4
387	468.574	63.3354	3.33307	1402.7	3	4.38316	GPI+ CA	GPI- NA	0.00033766	44.5729	205077	217418	136608	116811	166082	240010	231446	370065	313606	247146	362910	761861	408268	266194	71994.4	112132	81593	64736	109253	92946.7	197307	166816	48001.7	96406.2	162275	240010	82794.3	586775	390247	512409	238858	636003	633139	575717	23121.4	29988.8	30124.9	32609.4	20950.7
388	471.182	88.7524	4.12648	470.175	1	5.35488	GPI- CA	GPI+ CA	0.000312429	41.4773	289566	406819	457011	563318	300272	357775	546235	132158	249908	165090	391130	289713	219231	198703	1.01313e+06	1.08552e+06	659675	657953	1.60088e+06	1.51849e+06	278595	312136	160586	464918	293389	357775	195403	209549	310983	342282	257432	241853	339982	429748	325372	290312	243559	331429	306991
389	780.351	38.2467	1.53802	1558.69	2	26.0546	GPI+ NA	GPI- CA	0.00102862	89.4826	564147	635275	527982	611864	518601	526690	506008	38754	241513	108326	139389	148509	169469	101496	17496.4	35539.5	1733.23	5941.61	9424.83	218.203	542772	487422	185524	504983	506714	526690	181012	61448.3	300535	224592	91742.3	123976	262811	219513	5619.06	9504.72	639.925	2992.96	1807.34
391	987.495	45.2277	2.4335	2959.46	3	14.2544	GPI+ CA	GPI- CA	1.17259e-05	60.7553	231129	360638	304105	258906	254692	306260	219902	547893	776821	445386	591866	492244	522611	456659	15430.9	86586	518688	59416.9	42553.8	13286.3	222371	276704	106857	213680	248854	306260	78664.7	868739	966666	923419	389551	410926	810463	987649	4955.7	23156.6	191505	29930	8160.24
392	511.542	17.9435	1.9483	1531.6	3	2.47583	GPI+ CA	GPI- NA	3.06336e-05	19.8448	62754.9	57451.9	47009.8	64469.9	66941.3	45064.4	59606.9	179337	139304	167047	116396	150657	135176	137049	21383.1	26772.1	64124.5	53975.9	50873.6	72574.5	60377.2	44080.6	16518.4	53208.3	65406.9	45064.4	21322.9	284357	173348	346338	76609.2	125769	209630	296405	6867.3	7159.97	23675.4	27189.2	9755.67
393	752.393	23.0332	1.39017	2254.16	3	3.56891	GPI- CA	GPI+ CA	6.87881e-05	24.9588	203826	160752	221282	143247	117323	168056	198743	165029	133115	144221	66646.6	119602	110807	121723	604850	332308	53946.7	410141	442070	464938	196103	123339	77754.8	118225	114633	168056	71095.6	261669	165646	299014	43865.1	99844.2	171838	263260	194251	88872.9	19917.6	206599	84772.8
394	600.264	13.3348	1.79738	1198.51	2	2.08601	GPI+ CA	GPI- CA	5.63744e-06	10.1328	37865.4	67646.9	76661.4	46009.9	75623.8	76951.3	76653.1	96645.8	102432	80115.4	102448	105536	89053.6	103866	133209	94235.3	897.94	43110.5	51950.4	44665.1	36430.8	51902.8	26937.5	37972.9	73890.3	76951.3	27420.8	153242	127465	166103	67428.5	88101.8	138104	224638	42780.8	25202.4	331.528	21716	9962.17
395	653.267	55.1875	1.48258	1304.52	2	6.16142	GPI+ CA	GPI- NA	4.43693e-05	47.8718	164254	144578	225664	218398	154726	130468	180873	166599	152906	307837	249170	230848	219096	188149	34778.6	25547.5	3968.66	17819.4	36136.9	51395.5	158030	110929	79294.4	180248	151179	130468	64702.9	264159	190274	638240	163997	192712	339773	406923	11169.3	6832.46	1465.27	8976.12	6929.72
397	832.505	104.523	0.73095	831.498	1	6.37282	GPI- NA	GPI- CA	0.818298	208.801	11815.4	8743.29	0	66810.9	5967.05	10262.8	7948.09	546784	2354.77	10450.1	6743.04	67614.2	3489.64	33755.1	2.70341e+06	41066.3	88149.7	19354.6	7997.62	17785.3	11367.7	6708.39	0	55140.3	5830.27	10262.8	2843.24	866981	2930.25	21666.2	4438.1	56444.5	5411.71	73004.6	868214	10982.8	32545.7	9749.45	1533.65
398	545.769	15.2769	1.19212	1089.52	2	4.08806	GPI+ NA	GPI+ CA	0.000142215	37.0657	22357.7	26766.6	76312.2	767117	20498.7	15615	62745	10704	24760.4	17481.1	12845.4	13268.9	8141.16	14295.9	74427.7	172691	269.339	55321.5	54524.2	67979.5	21510.6	20537	26814.8	633117	20028.8	15615	22445.5	16972.2	30811.5	36243.5	8454.53	11076.9	12625.3	30918.9	23902.8	46184.6	99.4426	27867	10455.7
399	585.433	23.8937	2.56668	584.426	1	13.335	GPI+ NA	GPI- CA	1.47608e-08	18.5145	205853	161373	261167	359429	262536	174383	179442	58531.2	48411.3	80315.1	59446.4	56613.3	48609.4	66727.4	641.535	1038.34	263943	5062.65	4014.61	4377.76	198054	123815	91769.5	296644	256518	174383	64191	92807.1	60242.4	166517	39126.1	47260.9	75383.1	144316	206.032	277.694	97450.3	2550.2	769.855
401	675.79	34.0709	1.94802	1349.57	2	2.90506	GPI+ NA	GPI- CA	5.48875e-05	19.2975	158127	153057	151649	260658	282145	273193	213524	140799	132964	216128	209685	179612	203910	209719	30309.6	48809.8	240964	56737.5	56248.5	77738.2	152136	117435	53286.9	215126	275678	273193	76383.3	223251	165458	448098	138009	149940	316223	453575	9734.06	13053.7	88966.1	28580.3	10786.4
402	617.345	33.2391	2.39222	1232.68	2	1.76494	GPI- CA	GPI- NA	0.00105052	16.9155	292741	221269	417146	362615	248655	335800	397179	334732	266546	399403	313375	391273	271957	303593	257152	219435	383543	650581	609374	465308	281650	169771	146578	299273	242956	335800	142081	530751	331687	828082	206255	326636	421750	656603	82585.7	58685.9	141608	327716	116855
403	779.472	88.7916	2.31007	1556.93	2	2.68837	GPI- NA	GPI+ CA	0.00318728	34.644	883374	1.06049e+06	247310	1.29673e+06	804566	1.05714e+06	981544	383827	709758	820430	1.15882e+06	933363	1.32457e+06	835952	2.75191e+06	2.80163e+06	1.68211e+06	1.84556e+06	2.64549e+06	2.61399e+06	849904	813676	86900.7	1.07022e+06	786123	1.05714e+06	351124	608595	883214	1.701e+06	762703	779173	2.05414e+06	1.80797e+06	883790	749270	621051	929658	507308
404	721.898	51.443	2.4286	1441.78	2	2.8679	GPI+ CA	GPI- NA	0.000195546	37.9694	112125	150595	99732.1	143412	148804	129342	96877.5	168286	197622	230301	225132	183016	173507	177734	28755.3	42386.4	127058	38064.2	84782.1	79730.8	107876	115546	35044.2	118361	145393	129342	34655.6	266834	245918	477484	148176	152782	269074	384397	9234.91	11335.8	46911.2	19174	16258.1
406	582.967	32.9967	2.47362	1745.88	3	4.05773	GPI- NA	GPI+ CA	8.83941e-06	24.1012	318103	220556	359827	216215	178700	140198	299107	98231.2	100002	143694	70652.4	75538.3	100910	110277	656211	503646	136317	387189	394081	434840	306050	169224	126437	178447	174604	140198	106998	155755	124441	297920	46501.6	63059.5	156491	238504	210745	134695	50329.6	195038	75570.2
407	432.238	99.0721	3.52705	431.231	1	13.2258	GPI- CA	GPI+ CA	0.0018832	103.88	821369	187738	241162	148075	71649.9	78408.1	41799.8	245174	76280.4	22936.6	44882.8	29977.2	22638.4	91646.8	1.17262e+06	1.27283e+06	49039.7	371142	699030	1.95402e+06	790248	144044	84740.1	122209	70007.6	78408.1	14952.9	388748	94922.3	47554.4	29540.7	25025	35107.5	198211	376591	340408	18105.9	186955	134048
408	708.378	31.1417	1.41447	1414.74	2	6.462	GPI+ CA	GPI- CA	8.9332e-10	9.07649	107178	121863	98011.8	115346	131262	141411	106155	161566	169331	161476	146066	194672	157159	164075	9264.59	20094.5	166175	23648.9	25825	27084.3	103117	93500.9	34439.7	95197.6	128254	141411	37974.5	256179	210713	334789	96136.7	162513	243722	354856	2975.37	5374.1	61353.5	11912.6	4952.29
409	762.059	48.3774	3.903	2283.16	3	1.59992	GPI- NA	GPI+ CA	0.351848	68.8974	121802	141931	519757	428450	509617	543545	551284	367093	481732	345917	504029	364222	260115	328685	1.33633e+06	1.80086e+06	60854.2	216684	554532	1.04706e+06	117187	108898	182634	353608	497936	543545	197209	582062	599461	717190	331739	304053	403384	710870	429170	481625	22468	109150	106339
410	555.938	11.4865	3.34413	1664.79	3	2.2971	GPI+ CA	GPI- NA	0.000129317	31.3318	126078	117533	82771.2	137517	113913	101881	111555	302335	270766	321323	266096	252617	240883	302237	30290.8	68928.7	3612.95	86860.2	115721	162399	121301	90178.9	29084.4	113496	111302	101881	39906.2	479383	336938	666200	175138	210885	373560	653669	9728.03	18434.4	1333.94	43753.9	22191
411	611.266	11.6336	1.60332	1220.52	2	7.55612	GPI+ CA	GPI- NA	8.85782e-06	50.871	97762.8	85274.1	106450	100360	80044.3	66018.4	61364.7	65919.1	96658.8	74920.9	108370	116274	95995.8	99363.9	671.619	15051.1	181.135	7254.83	10558.4	19479.3	94058.7	65427.5	37404.8	82829.2	78209.5	66018.4	21951.8	104521	120281	155334	71326.4	97065.5	148870	214901	215.694	4025.28	66.8767	3654.46	2024.7
413	1292.57	21.3069	1.20132	2583.13	2	2.49227	GPI+ NA	GPI- CA	0.000222942	30.0307	527222	771665	464792	357074	302646	584255	382669	301997	387761	250599	213524	276958	274078	291002	124549	128279	349503	96303.8	92885.8	154029	507247	592069	163320	294700	295708	584255	136891	478847	482524	519567	140536	231205	425039	629370	39999.5	34307.1	129040	48510.9	17812.1
414	925.793	25.69	1.52217	2774.36	3	11.9042	GPI+ CA	GPI- CA	2.20221e-07	20.9563	322198	335872	302428	234037	211670	345277	245914	252644	374640	309987	192438	355722	346428	331741	27520	47089.1	483079	29283.8	27306.9	21302.6	309991	257701	106268	193155	206818	345277	87970	400592	466198	642696	126658	296957	537239	717479	8838.18	12593.6	178357	14751.1	5236.46
415	1430.04	89.0237	2.69372	1429.03	1	1.33449	GPI- CA	GPI- NA	0.492263	68.6142	2.9565e+06	252241	314858	3.72027e+06	3.65802e+06	3.03228e+06	336250	1.49301e+06	3.52175e+06	4.41967e+06	8.36292e+06	192433	5.00055e+06	3.70053e+06	1.18314e+06	398588	63064.4	4.61379e+06	2.30262e+06	8.34873e+06	2.84448e+06	193535	110636	3.07041e+06	3.57417e+06	3.03228e+06	120286	2.36731e+06	4.38242e+06	9.1633e+06	5.50426e+06	160643	7.75483e+06	8.00339e+06	379970	106599	23284	2.32409e+06	441557
416	458.589	44.78	1.87122	1372.74	3	10.1201	GPI+ CA	GPI- CA	7.18527e-07	23.914	53994.7	109230	30194.5	45655.3	55921.7	51398.4	33574	96288.9	109152	94798.2	64450.5	126138	92127	65495.3	7374.46	22141.4	49605.7	10269.7	10171.5	7019.69	51948.9	83808.3	10609.8	37680.2	54639.9	51398.4	12010.3	152676	135828	196545	42419.7	105301	142870	141651	2368.34	5921.53	18314.9	5173.13	1950.52
417	925.37	35.1609	2.12263	2773.09	3	8.99359	GPI+ CA	GPI- CA	7.99994e-08	16.9665	483080	662253	258934	442747	479887	547718	300728	321807	505742	419388	478365	571271	445901	445416	53841.5	71478.5	874974	43093.5	50142.4	58676.6	464777	508121	90985.1	365408	468887	547718	107578	510257	629339	869517	314848	476898	691501	963333	17291.5	19116.3	323049	21707.4	9615.46
419	504.761	22.2244	2.30033	1007.51	2	2.33679	GPI- NA	GPI- CA	0.000389014	36.9307	254313	187471	199000	272166	220270	200037	189218	132624	127948	163030	105596	123698	123357	109694	213725	193965	261838	49618.5	36821.5	76044.4	244677	143839	69925.2	224624	215221	200037	67688.1	210289	159217	338010	69500.4	103263	191301	237242	68638.7	51874.2	96673	24994.2	7061
420	711.832	49.0597	3.27747	1421.65	2	9.39205	GPI+ CA	GPI- CA	7.05828e-10	14.5588	397897	513184	275636	260653	344385	456145	294517	701292	765452	615501	675224	731315	729807	641070	131290	111919	39183.6	68173.9	86332.4	67246.4	382821	393747	96853.8	215122	336491	456145	105356	1.11197e+06	952519	1.27612e+06	444415	610503	1.13178e+06	1.38649e+06	42164.3	29931.9	14467	34341.1	16555.4
421	1042.01	43.6764	3.84773	2082	2	2.22238	GPI- NA	GPI+ CA	0.00256632	29.8133	1.82923e+06	1.91599e+06	324007	322137	290816	339948	319405	162424	239394	117948	173910	113032	118083	137170	833945	1.03056e+06	2.42849e+06	256390	318460	436612	1.75992e+06	1.47007e+06	113850	265866	284150	339948	114259	257539	297899	244541	114463	94359.2	183122	296666	267826	275613	896622	129151	61068.8
422	596.832	18.5252	1.02975	1191.65	2	15.8914	GPI+ NA	GPI- CA	3.98044e-11	8.84151	69945.8	69323.7	83530.6	101068	102794	80066.9	66634.6	66345.2	69713.4	74513.4	66525.5	62502.7	63121.8	77643.2	3595.89	7755.49	16952.2	4355.17	3919.38	4680.31	67295.7	53189.4	29351.2	83413.3	100438	80066.9	23837	105197	86750.5	154489	43785.4	52177.4	97888.9	167925	1154.84	2074.13	6258.92	2193.82	751.593
423	686.368	62.4604	11.7227	2056.08	3	2.68401	GPI+ CA	GPI- CA	0.00532434	89.2386	414478	412852	596344	71931.9	524059	372359	761040	766822	798718	650448	858288	984075	760573	502597	729268	883569	398679	167749	573113	108857	398774	316765	209545	59366.8	512047	372359	272244	1.21587e+06	993915	1.34858e+06	564904	821507	1.17949e+06	1.087e+06	234208	236302	147196	84499.7	109902
424	941.44	37.291	5.35417	1880.87	2	27.4936	GPI+ CA	GPI- CA	3.26273e-08	28.0703	460061	549858	569996	599507	623203	757585	556151	595531	762431	932019	880055	558155	593690	821614	36332.4	91640.2	34145.5	33948	27256.6	18972.3	442630	421885	200287	494785	608918	757585	198950	944274	948759	1.93236e+06	579230	465949	920690	1.77696e+06	11668.3	24508.3	12606.9	17100.6	5226.82
425	400.718	88.838	2.40835	799.421	2	3.74038	GPI- CA	GPI+ CA	0.000783136	37.6692	151955	237422	202105	273112	174069	207017	214812	79087.1	146491	120254	233668	172666	162486	190995	532536	596840	320442	366792	811856	593729	146198	182165	71016.3	225404	170079	207017	76843.7	125401	182291	249323	153795	144142	251983	413079	171027	159620	118310	184763	155684
426	564.359	31.7689	2.36478	563.352	1	2.61129	GPI- NA	GPI+ NA	0.996031	180.01	48017.8	22976	30664.2	67645.9	27441.1	26384.1	52833.2	106509	18387.4	63637.2	17348.6	785799	13485.8	84583.3	157696	105355	287862	43329	48023.5	87500.1	46198.5	17628.6	10774.9	55829.5	26812.1	26384.1	18899.8	168880	22881	131939	11418.4	655986	20913.7	182934	50644.7	28176.2	106282	21826	9209.15
427	458.788	48.6176	2.43843	915.561	2	4.28854	GPI+ CA	GPI+ NA	0.594524	231.537	10607.7	6932.97	12522.6	13128	5828.13	13986.4	25692.8	29996	2087.68	5169.6	3410.8	894522	2399.22	66293.7	85531.4	60299.2	37372.9	22268.5	26554.9	51498.4	10205.8	5319.4	4400.23	10834.8	5694.53	13986.4	9190.98	47561.7	2597.88	10718.1	2244.9	746748	3720.7	143378	27468.8	16126.5	13798.4	11217.3	5092.24
429	508.785	10.7444	1.69655	1015.56	2	8.24866	GPI- CA	GPI+ CA	2.10582e-07	26.6305	93788.5	59926.5	184089	92356.6	76154.4	66414.6	271684	25470.5	24416.4	34285.9	31483	25305.8	29137.1	33527.3	217817	228565	43095.2	171604	250038	298203	90235	45979.3	64685.8	76223.6	74408.8	66414.6	97188.5	40386	30383.5	71084.9	20721.3	21125.3	45185.7	72511.8	69953	61127.6	15911.2	86442	47948.2
430	859.38	22.8155	1.77102	1716.75	2	14.5629	GPI+ CA	GPI- NA	1.28316e-05	58.1738	257183	150613	212148	255311	199256	141443	167452	159313	141838	416617	146729	184352	193067	191930	15295	15548	1831.95	8550.95	10178.7	23467	247439	115560	74545.1	210713	194688	141443	59901.8	252606	176501	863772	96573.2	153897	299407	415101	4912.07	4158.16	676.375	4307.35	1951.9
431	436.775	46.579	2.39188	871.535	2	5.38024	GPI+ CA	GPI+ NA	0.681176	228.168	9294.26	5341.06	9663.32	11254.5	4898.68	8343.63	21040.2	26999.7	1171.95	4295.38	2482.57	740295	1775.61	64801.9	57081.8	46379	32874.2	16776.8	17162.8	33117	8942.11	4097.99	3395.53	9288.58	4786.4	8343.63	7526.63	42810.7	1458.36	8905.63	1633.97	617999	2753.6	140152	18332.1	12403.7	12137.5	8450.96	3291.19
432	1054.79	89.0464	2.82155	1053.78	1	1.58242	GPI- CA	GPI- NA	0.376745	69.8138	1.18526e+06	408554	530665	1.83701e+06	1.62152e+06	1.34791e+06	170415	622410	2.13345e+06	1.99413e+06	4.09081e+06	97079	1.89112e+06	1.92185e+06	575825	799190	24713.3	1.77511e+06	1.70081e+06	5.17143e+06	1.14035e+06	313468	186466	1.51612e+06	1.58436e+06	1.34791e+06	60961.9	986894	2.65484e+06	4.13443e+06	2.69246e+06	81041.8	2.93273e+06	4.15653e+06	184929	213736	9124.39	894173	326153
436	702.357	63.3354	3.37707	1402.7	2	5.45927	GPI+ CA	GPI- CA	0.00170599	54.68	228998	234751	254524	318168	507062	378790	279772	474146	274909	707968	989678	1.19723e+06	464249	427499	96472.8	114633	260981	59991	107692	188384	220322	180116	89435.5	262590	495439	378790	100082	751806	342094	1.46783e+06	651381	999453	719955	924583	30982.7	30657.6	96356.6	30219.1	20651.3
437	956.444	42.723	2.20077	1910.87	2	5.30232	GPI+ CA	GPI- CA	1.93547e-07	17.5775	275011	264048	305886	255920	222213	221635	217723	277099	347073	366706	279856	338145	398866	365489	41757.2	52824.5	273524	60541.3	76486.9	54793.4	264591	202594	107483	211216	217119	221635	77885.2	439368	431893	760291	184194	282284	618559	790468	13410.5	14127.4	100988	30496.4	14667.4
438	643.659	39.0754	2.45652	1927.96	3	3.47357	GPI+ NA	GPI- CA	0.000333502	45.1589	383694	529831	371633	357314	328195	341278	283291	370088	426044	268835	262251	374593	338614	287698	119728	162902	8197.5	126587	114334	46324.1	369156	406519	130585	294898	320672	341278	101341	586811	530163	557376	172607	312711	525120	622224	38451.4	43566.7	3026.6	63765.5	21925
440	430.742	11.9952	2.21528	859.47	2	4.51348	GPI+ CA	GPI- NA	7.56245e-06	38.8652	43349.5	44026.3	53135.8	58268.9	73432.8	48475.5	48081.2	44422.2	60396.6	63173.3	57372.5	54284.8	54287.8	70814.9	8217.31	24901.6	1274.85	9808.19	10066.3	18558.2	41707	33779.7	18671	48090.5	71749.5	48475.5	17199.9	70435.9	75156.7	130977	37761.1	45317	84189.3	153156	2639.03	6659.72	470.688	4940.66	1930.35
441	520.79	27.2249	1.80375	1039.57	2	4.26284	GPI- CA	GPI+ NA	1.91769e-07	13.9691	46752.9	21851.3	41823.2	40371.6	24515.9	29071	49447.5	98223.3	86842.8	83636.7	68188.7	108067	86561.2	89079.2	130178	91344	57743	379199	350802	403792	44981.5	16765.6	14696	33319.4	23954	29071	17688.7	155743	108066	173404	44880.1	90214.4	134239	192658	41807.3	24429.1	21319.3	191013	67270.9
442	697.376	35.4816	12.9249	1392.74	2	1.61264	GPI+ NA	GPI- NA	0.00795642	21.0924	611415	755699	656338	605726	487534	651978	698080	531496	530618	450003	611467	725830	443195	436791	380074	380992	203158	256139	340604	394375	588249	579819	230626	499917	476359	651978	249722	842739	660294	932992	402452	605924	687305	944679	122063	101893	75007.7	129025	65315.3
443	1135.57	58.423	3.20163	2269.13	2	5.83325	GPI+ CA	GPI- CA	9.80377e-05	47.1802	336855	460284	654740	324263	423131	600279	720828	484005	730466	739816	1.08123e+06	1.06461e+06	681534	597350	200402	366207	288313	66770.5	190630	137799	324092	353158	230064	267620	413432	600279	257859	767439	908983	1.53386e+06	711640	888740	1.05692e+06	1.29193e+06	64360.2	97938.8	106448	33634.2	36555.7
444	702.855	50.606	2.51247	1403.7	2	5.95043	GPI+ NA	GPI- CA	3.02561e-05	34.3899	301164	274770	257141	450220	470805	415230	351854	363598	221019	551962	443863	277006	229510	353753	111535	46451.1	520797	51164.5	60810.8	63813.4	289754	210821	90354.8	371575	460014	415230	125868	576521	275033	1.14438e+06	292139	231245	355922	765086	35820.1	12422.9	192283	25773	11661.3
445	652.64	60.3352	2.49317	1954.9	3	5.19342	GPI+ CA	GPI- CA	0.000103627	50.3036	309455	265097	267486	137234	207911	244782	388878	338416	370997	342409	521588	575680	374590	280513	80005.5	120440	388430	39478.4	74939.8	116989	297730	203399	93989.9	113262	203146	244782	139112	536593	461664	709917	343296	480578	580912	606684	25694.2	32210.5	143412	19886.4	14370.7
446	876.531	105.158	1.48265	875.524	1	4.7981	GPI- NA	GPI+ NA	0.81178	235.184	25327	21457.8	28795.9	165373	17268.3	27290.2	9148.16	1.42062e+06	10351.6	14902.3	16966.2	27841.4	11074.1	69377.4	4.66528e+06	78544.4	16931.5	50129.4	48218.9	41987.6	24367.4	16463.8	10118.4	136485	16872.5	27290.2	3272.54	2.25254e+06	12881.4	30897	11166.7	23242	17173.7	150047	1.49828e+06	21006	6251.29	25251.6	9246.61
447	533.282	19.2728	1.41583	1064.55	2	6.79099	GPI- CA	GPI+ CA	5.59136e-09	13.3226	53416.5	38885.1	118983	59693.7	43832.1	45053.2	84805.4	39626.7	35331.4	31747.1	29758	34476.7	30982	31786.5	126077	117819	33539	225695	197055	257441	51392.6	29835	41808.7	49266.3	42827.4	45053.2	30337.1	62832.1	43966	65821.3	19586	28781.2	48046.7	68746.9	40490.4	31509.6	12382.9	113689	37787.8
448	743.441	23.4622	2.18697	742.434	1	1.97504	GPI- NA	GPI+ CA	0.000228397	26.2251	292430	288550	394406	231625	231424	227520	339409	156772	162076	174222	146356	156122	141133	180282	942510	1.39753e+06	625295	238215	304716	402521	281350	221393	138588	191165	226119	227520	121415	248578	201685	361214	96327.7	130331	218869	389910	302692	373756	230865	119995	58433.3
449	506.93	22.2244	1.28548	1517.77	3	4.50072	GPI+ CA	GPI- NA	2.85483e-07	14.4098	30089.6	56814.9	36391.5	37901.4	43721.8	45799.3	28418.8	112761	107130	92799	75677.7	119032	101446	94015.4	23691.7	14220.7	742.792	24639.3	20361.8	21927.3	28949.5	43591.9	12787.4	31280.8	42719.6	45799.3	10166.2	178794	133311	192400	49809.2	99368.3	157322	203334	7608.72	3803.19	274.246	12411.5	3904.65
450	605.814	22.6676	2.01057	1209.61	2	8.99592	GPI+ CA	GPI- NA	3.79521e-06	28.2239	127967	81736.8	137267	154149	114671	134609	127718	78183.7	113793	191371	110345	167234	146364	133399	8840.63	19205.8	1928.57	17746.8	15825.4	11242.8	123119	62713.5	48233.4	127222	112042	134609	45688.1	123968	141602	396769	72626.4	139607	226980	288512	2839.21	5136.42	712.046	8939.58	3034.73
452	814.901	53.1891	2.16697	1627.79	2	1.10336	GPI- NA	GPI- CA	0.214506	94.8623	207522	223044	238179	242718	230512	218128	301244	196979	196485	207918	185262	175112	225699	168641	446910	326206	837428	186769	3708.98	336265	199659	171133	83691.9	200320	225229	218128	107763	312330	244503	431076	121935	146184	350012	364732	143527	87241	309187	94080.5	711.246
454	437.753	21.4361	0.996233	873.492	2	4.01917	GPI- NA	GPI+ CA	0.000492178	52.7601	27169.2	39715.4	27049.3	235478	10610.9	12155.2	24299.2	10772.8	15930.8	14958.3	9400.11	11785	6894.93	11917.9	150639	155873	55402.6	33339.5	31881.5	75438.2	26139.8	30472.1	9504.66	194345	10367.7	12155.2	8692.45	17081.4	19824.1	31013.2	6186.91	9838.12	10692.6	25775.6	48378.5	41686.9	20455.2	16794	6113.7
455	825.787	26.3065	3.49042	2474.34	3	1.73462	GPI+ NA	GPI+ CA	0.027009	34.6547	519952	551445	417080	615803	382147	428725	763556	152678	152989	272012	115515	132756	156792	168801	628725	406525	131533	388916	191917	275232	500252	423103	146555	508234	373388	428725	273144	242085	190377	563962	76029.1	110825	243153	365078	201918	108722	48563.4	195908	36802.6
456	970.604	30.7469	3.96217	969.597	1	2.46604	GPI+ CA	GPI- NA	0.00698462	57.6172	164329	164890	149119	377592	238917	170717	135401	535586	333485	809945	491673	455797	362333	701709	60780.1	89202.1	139281	146877	138549	355946	158103	126514	52397.9	311634	233440	170717	48436.4	849225	414984	1.67926e+06	323607	380500	561904	1.51763e+06	19519.8	23856.3	51424	73986.3	26568.7
461	828.38	43.1997	2.8929	2482.12	3	3.12124	GPI+ CA	GPI- NA	4.72771e-05	22.7756	149870	245597	201444	115861	173364	237115	203270	390379	614157	396534	336866	518244	564662	399108	70219	165462	20961.7	134387	170775	136963	144192	188437	70784	95622	169390	237115	72715.1	618984	764249	822135	221717	432631	875675	863178	22551.2	44251.2	7739.28	67694.6	32748.3
462	414.762	44.9234	2.19455	827.509	2	6.75643	GPI+ CA	GPI+ NA	0.816252	228.132	6817.1	3259.19	5889.69	9641.96	3213.79	5083.1	9682.64	23875	1427.81	3485.56	2463.45	559257	448.282	44852	39523.3	32209.2	20863.6	10405	7736.98	22188.4	6558.81	2500.65	2069.53	7957.69	3140.13	5083.1	3463.74	37856.2	1776.74	7226.61	1621.38	466869	695.193	97004.6	12693.1	8614.06	7703.05	5241.3	1483.67
463	656.4	104.394	2.22402	655.393	1	4.8261	GPI- NA	GPI- CA	0.998754	225.465	20814.6	11385.7	11346.1	127238	16592.5	24018.5	20178.3	676005	4471.32	15189.9	20360.9	19882.4	5360.86	33319.3	2.75798e+06	65674.5	37347.1	25005.2	21506.9	22273.7	20026	8735.78	3986.82	105012	16212.2	24018.5	7218.32	1.07187e+06	5564.06	31493.1	13401	16597.8	8313.59	72062	885740	17564	13788.9	12595.8	4124.23
464	902.459	47.3649	1.8817	901.451	1	8.10626	GPI+ CA	GPI- NA	3.95096e-06	30.1143	135722	128564	172062	192473	158754	107722	189052	173820	130295	284892	219793	254657	171168	184626	32008.8	22306.7	2522.24	23339.9	33239	18455.7	130580	98642.5	60459.5	158852	155115	107722	67628.7	275609	162137	590666	144662	212588	265447	399303	10279.8	5965.72	931.235	11757	6374.01
465	895.88	25.534	3.54555	1789.75	2	8.09236	GPI+ CA	GPI- CA	1.25786e-08	13.3473	418970	448881	338208	331033	398350	526848	222621	551851	580054	384460	440667	481772	504844	498798	46505.2	174911	2606.51	54063.3	61932.7	66315.9	403096	344409	118840	273208	389219	526848	79637.2	875014	721811	797101	290036	402184	782910	1.07879e+06	14935.4	46778.4	962.35	27233.2	11876.4
466	920.508	34.8537	1.97958	919.501	1	17.2808	GPI+ CA	GPI- CA	4.1603e-08	23.553	145705	132137	158643	235920	246458	226296	166286	173904	170440	299050	266657	214429	181249	270130	6258.06	12415	221155	12269	13526.8	13286.3	140185	101384	55744.6	194709	240808	226296	59484.9	275742	212094	620021	175507	179006	281080	584229	2009.81	3320.28	81652.4	6180.23	2593.93
467	513.765	30.8178	4.24022	1025.52	2	1.84976	GPI+ CA	GPI- NA	0.0114282	37.6344	106514	83989.5	75103.8	150108	135150	100105	114847	278230	152292	337034	282023	271732	219512	258763	47110.5	55145.8	88107.2	109924	107657	199365	102478	64441.9	26390.2	123887	132052	100105	41083.9	441161	189510	698772	185620	226842	340418	559644	15129.8	14748.3	32530	55372	20644.7
469	788.479	104.394	0.850033	787.472	1	6.82255	GPI- NA	GPI- CA	0.964275	240.567	10331.1	6581.49	206.548	76621.4	7514.67	13881.7	6026.66	734753	5052.75	11642.6	8075.55	12448.7	2455.89	22479.1	2.26164e+06	42095.3	89891.1	18977.7	14125.8	16955.7	9939.68	5049.72	72.5773	63237.1	7342.41	13881.7	2155.89	1.16502e+06	6287.58	24138.7	5315.12	10392.2	3808.58	48617.2	726338	11258	33188.7	9559.61	2708.81
470	1286.56	35.4816	2.04223	2571.11	2	9.90157	GPI+ CA	GPI- CA	1.97955e-07	23.5549	490854	698634	302614	405158	388852	463612	330947	727407	537156	386235	511322	520549	373805	460479	54910	75224.3	951872	46304.9	49216.7	56703.4	472257	536035	106334	334385	379939	463612	118388	1.15338e+06	668431	800782	336540	434555	579695	995911	17634.6	20118.1	351440	23325.1	9437.95
472	545.265	38.6722	2.07145	1088.52	2	13.3755	GPI+ CA	GPI- CA	2.08915e-07	26.2454	91832.8	97958.9	68238.6	132516	159501	136610	112858	128635	116849	185033	255371	199449	176519	167439	10931.5	11694.1	203524	13490.7	12921.1	12976.8	88353.4	75160.1	23977.9	109368	155845	136610	40372.1	203964	145406	383629	168079	166501	273745	362132	3510.69	3127.49	75142.9	6795.66	2477.78
473	689.858	49.5008	3.46302	1377.7	2	6.97296	GPI+ NA	GPI- CA	7.01195e-06	39.4648	256584	341893	264756	265574	249693	304887	267507	213927	268212	171145	276220	274821	243439	189737	42331.6	63310.9	7372.21	18888.5	37120.9	44634.6	246862	262321	93030.8	219183	243969	304887	95694.3	339203	333760	354836	181801	229421	377524	410358	13595	16931.9	2721.89	9514.68	7118.41
474	967.098	88.7916	2.11203	1932.18	2	1.84622	GPI- NA	GPI+ NA	0.0520773	46.1746	1.41696e+06	1.00806e+06	96850	1.92074e+06	1.22767e+06	1.51184e+06	936546	503899	672655	1.25121e+06	1.83725e+06	1.26485e+06	2.16159e+06	1.20287e+06	3.7108e+06	2.71189e+06	2.47237e+06	2.49969e+06	1.99815e+06	2.5397e+06	1.36327e+06	773448	34031.4	1.58522e+06	1.19953e+06	1.51184e+06	335027	798983	837043	2.59413e+06	1.20923e+06	1.0559e+06	3.35219e+06	2.60153e+06	1.19174e+06	725271	912824	1.25917e+06	383171
475	480.761	28.1803	1.51135	959.507	2	8.73977	GPI+ CA	GPI- NA	1.05908e-06	23.277	26987.5	26617.3	20268.4	28498.8	29466	31268.3	20297	46223.7	87765.2	84917.3	58125.2	95845.4	82444.3	74356	4861.07	5897.11	3282.8	10151.6	7900.23	7921.91	25964.9	20422.4	7121.96	23520.7	28790.6	31268.3	7260.75	73292.3	109214	176059	38256.5	80011.9	127854	160815	1561.16	1577.13	1212.04	5113.64	1514.97
476	828.516	44.9234	1.95277	827.509	1	12.0619	GPI+ CA	GPI+ NA	0.696347	238.127	12893.2	2787.29	8035.13	16120.5	5008.22	11049.7	15725.4	42140.9	19.8394	7653.81	1670.91	1.60465e+06	1028.92	100654	73930.5	55717.1	44225.8	16285.6	12333.9	33837.5	12404.7	2138.58	2823.41	13304.6	4893.42	11049.7	5625.4	66818.7	24.6879	15868.7	1099.75	1.33956e+06	1595.65	217691	23743.1	14901	16328.6	8203.53	2365.2
477	707.901	54.3665	1.3768	1413.79	2	4.84043	GPI+ CA	GPI- CA	0.00339604	96.2102	91745.2	100463	153621	117234	92323.3	95696.1	113962	177845	237905	221997	223510	241476	266288	243522	17894.2	37928.3	117959	40899.4	5517.93	96357.1	88269.1	77081.4	53980	96755.3	90207.1	95696.1	40767.2	281991	296046	460267	147109	201584	412957	526683	5746.81	10143.6	43551.6	20602.2	1058.14
480	423.229	12.3837	2.4928	844.444	2	4.99186	GPI+ CA	GPI- CA	2.43318e-06	24.5193	28160.2	27755.3	42520.9	42382.7	36866.7	38228.7	45750.1	34440.3	37298.1	41035.9	53426.3	46742.7	34325.8	49107.1	3274.38	8342.91	71949.4	8496.5	10553.9	6394.69	27093.3	21295.6	14941.1	34979.3	36021.7	38228.7	16366	54608.5	46413.3	85079.9	35163.9	39020.9	53232.2	106207	1051.58	2231.24	26564.4	4279.93	2023.85
482	830.386	30.4287	2.2618	829.379	1	8.64198	GPI+ CA	GPI- NA	5.40945e-07	25.6823	126905	128517	142201	281948	220365	148351	105410	175050	187211	272332	265976	280908	195836	264431	11491.2	30481.3	2.38399	25807.9	20930.6	34678.5	122097	98606.2	49967	232697	215314	148351	37708	277559	232963	564626	175059	234503	303701	571903	3690.46	8151.94	0.880192	13000.2	4013.72
485	738.392	35.802	2.76518	1474.77	2	1.32323	GPI+ NA	GPI- NA	0.0874818	38.5593	331938	288131	348857	467517	357432	321913	330367	76891.3	77205.3	100721	97559.5	67871.5	63728.4	84121.9	32927	45988	14201.1	48622.2	46755.9	88619	319361	221072	122582	385851	349239	321913	118181	121919	96073.3	208824	64211.2	56659.3	98829.6	181936	10574.7	12299.1	5243.19	24492.3	8966.07
487	515.282	20.3243	2.25287	1028.55	2	3.25401	GPI+ NA	GPI- CA	7.6961e-10	8.33728	70135.3	70589.5	104269	90460.7	87670.8	82771.7	75331.1	73165.7	74861.8	69106.1	71030.2	68650.2	73349.3	68317.9	14767.9	24914.9	87794.6	20484.9	23947.9	21220	67478	54160.6	36638.2	74659	85661.2	82771.7	26947.9	116012	93157.1	143278	46750.3	57309.3	113750	147756	4742.79	6663.27	32414.6	10318.8	4592.32
489	608.227	84.9669	1.53215	1214.44	2	4.98105	GPI- NA	GPI+ CA	0.073873	178.274	1.05827e+06	667801	13511.6	7623.41	10037.1	60331	624.172	816935	357153	4550.87	3411.14	94.6805	26611.9	14344	1.86852e+06	1.12291e+06	247.569	1.78964e+06	493023	328340	1.01817e+06	512378	4747.75	6291.75	9807.05	60331	223.283	1.29533e+06	444436	9435.33	2245.12	79.0395	41269.5	31022.9	600085	300313	91.4049	901490	94543.6
490	485.698	21.7467	1.89662	969.382	2	3.76028	GPI- NA	GPI+ CA	2.23572e-05	29.768	190624	176904	129650	126483	129163	112378	140912	52130.1	63396.3	50129.9	69506.1	58110.8	41253.4	43748.7	707071	688629	294572	160198	177040	272370	183401	135732	45556.8	104389	126202	112378	50407.9	82657.4	78889.6	103934	45747.2	48511	63975.6	94618.3	227079	184167	108759	80696.3	33949.8
491	493.606	13.261	9.51672	1477.8	3	5.00804	GPI- NA	GPI- CA	2.30913e-07	15.7249	206641	152780	194107	302824	207772	154429	217186	298153	318387	416627	335829	357852	432087	443157	70363.5	82503.9	1.61558e+06	67096.5	81138.3	74443.4	198812	117222	68206	249927	203009	154429	77693.2	472751	396197	863794	221034	298736	670077	958446	22597.6	22064.9	596487	33798.4	15559.3
492	1018.59	30.5881	1.49052	1017.59	1	12.2447	GPI+ CA	GPI- CA	2.76033e-06	53.1285	119032	113107	116413	278956	212943	120525	89186.3	181566	165191	273195	239431	219530	144441	256221	6730.67	20790.6	289364	12181.3	11755.6	27848.8	114522	86782.4	40905.5	230228	208061	120525	31904.3	287890	205561	566415	157588	183264	223998	554146	2161.59	5560.25	106836	6136.06	2254.29
493	494.277	9.99138	1.62003	986.539	2	3.779	GPI+ CA	GPI- CA	0.000264768	35.7079	32586.7	40195.6	49048.7	45958.7	58549.8	42967.1	69510	36169.1	41122.4	39598.8	78008.5	65319.6	43168.3	51887.6	6305.48	29687.5	114536	8336.67	17858.6	14096	31352.1	30840.5	17234.9	37930.6	57207.7	42967.1	24865.6	57349.8	51172.1	82100.3	51343.2	54528.9	66945.1	112221	2025.04	7939.67	42288	4199.41	3424.61
495	510.585	65.0264	1.5478	1528.73	3	1.32591	GPI+ NA	GPI+ CA	0.438662	67.8075	243106	222086	357977	175070	211124	219838	439786	47924.9	95105.7	34848	69018.9	650.638	142131	79553.1	190365	162418	39215.3	76290.4	103423	86925.7	233895	170398	125787	144489	206285	219838	157323	75989.7	118348	72250.3	45426.5	543.154	220416	172055	61136.7	43437.3	14478.7	38429.6	19832.8
496	634.312	37.0608	2.04493	1266.61	2	19.2216	GPI+ CA	GPI- CA	1.06308e-08	18.6837	123007	113865	85325	92927.2	73003.8	85157.4	82859.9	127327	97230.7	143754	99561	161730	146452	141533	11815.5	14557	3027.04	7580.11	6791.92	6086.8	118347	87364	29981.8	76694.6	71330.4	85157.4	29641.2	201889	120993	298045	65528.5	135013	227117	306103	3794.61	3893.15	1117.61	3818.32	1302.44
497	573.277	13.9918	1.2827	1144.54	2	5.9679	GPI+ CA	GPI- CA	0.00019342	32.0774	61518.7	68739.2	48054.8	67337.9	53114.3	71286.5	47409.7	24141.8	78771.3	62039.2	77766.5	92611.8	71492.2	64421.5	10689.3	14177.6	73172.7	11988.4	10666	11187	59187.8	52741	16885.6	55575.3	51896.8	71286.5	16959.7	38279.2	98022	128626	51183.9	77312.5	110870	139329	3432.92	3791.66	27016.1	6038.88	2045.35
498	890.473	27.2934	1.642	889.466	1	10.8805	GPI+ CA	GPI- NA	6.93793e-05	44.4048	99092	130076	151607	364422	216209	170771	95495.6	75946.9	144080	316999	153081	227948	169686	256138	7469.26	17558.9	25276.8	14134.6	12178.3	26621	95337.5	99802.1	53272.1	300765	211253	170771	34161.3	120421	179292	657234	100754	190291	263149	553969	2398.79	4695.96	9332.43	7120.01	2335.34
499	765.373	65.0264	1.48095	1528.73	2	1.22141	GPI+ NA	GPI+ CA	0.535873	51.3303	326323	309506	651042	521412	568102	427332	670090	88782.4	115794	129323	190453	2856.5	158038	123031	304006	216265	106952	88137.9	140052	194914	313959	237472	228765	430331	555080	427332	239709	140773	144092	268126	125352	2384.61	245084	266088	97633	57838	39487.8	44397.5	26856.8
500	983.912	45.3076	1.65557	1965.81	2	7.37383	GPI+ CA	GPI- CA	1.45935e-06	25.1096	288856	227851	373187	490599	390401	342834	271749	285075	314334	566373	440520	360923	409505	521375	33391.3	29927.8	303355	62732.4	56088	49619.3	277911	174822	131131	404901	381452	342834	97211.6	452014	391153	1.17426e+06	289939	301299	635059	1.12762e+06	10723.8	8003.92	112002	31600.1	10755.6
501	594.289	50.756	1.52948	1779.85	3	7.95258	GPI+ CA	GPI- CA	5.60821e-08	18.6231	177638	228144	141656	222282	189171	227421	134060	229058	299598	232175	336936	251457	299400	248376	25561.2	57646.6	45852.8	29658	31224.1	41348.9	170908	175046	49775.4	183453	184835	227421	47956.7	363195	372816	481369	221763	209916	464307	537180	8209.09	15417.1	16929.3	14939.6	5987.62
502	609.988	43.1997	7.99795	1826.94	3	3.55972	GPI+ CA	GPI- CA	5.92476e-06	17.7283	223721	448849	213146	213493	298517	219522	211056	369417	499294	338984	449229	522202	405617	526420	138684	178588	180772	121787	148365	104415	215244	344384	74895.9	176200	291674	219522	75500.4	585747	621315	702815	295671	435935	629029	1.13852e+06	44539	47761.6	66742.7	61347.7	28450.9
505	666.29	41.2306	3.9528	1995.85	3	1.81204	GPI- NA	GPI+ CA	0.00343828	21.6908	1.68615e+06	1.54938e+06	134450	148791	146722	131004	120109	58842.3	61802.9	50172.4	75952.1	61457.1	40043.5	46267	414011	348166	1.31837e+06	88479.3	90222.2	127691	1.62227e+06	1.18878e+06	47243.6	122800	143359	131004	42966.1	93300.3	76906.7	104022	49989.8	51304.5	62099.3	100065	132962	93114	486754	44569.5	17301.3
506	1234.08	46.0168	1.36158	2466.14	2	3.79924	GPI+ CA	GPI- CA	0.00188283	56.3123	318964	420208	311720	327013	311222	349538	193316	945216	365233	285549	447951	282633	287648	344059	87527.3	126994	515826	89821.4	155661	88226.6	306878	322409	109533	269890	304088	349538	69154.3	1.49873e+06	454491	592028	294830	235942	446083	744121	28109.8	33963.5	190448	45245.6	29850
507	1154.72	88.7524	2.02508	2307.43	2	1.16561	GPI- NA	GPI+ NA	0.588991	56.0847	1.77807e+06	774091	12984	2.41821e+06	1.67174e+06	1.98186e+06	806099	660007	456616	1.65692e+06	2.61107e+06	1.54949e+06	3.01088e+06	1.66282e+06	4.78731e+06	1.97028e+06	3.22781e+06	2.89755e+06	1.09164e+06	1.80943e+06	1.7107e+06	593930	4562.35	1.99579e+06	1.63342e+06	1.98186e+06	288363	1.04651e+06	568207	3.4353e+06	1.71854e+06	1.29352e+06	4.66925e+06	3.59629e+06	1.53747e+06	526935	1.19174e+06	1.45958e+06	209337
508	689.394	9.50133	1.63737	688.387	1	14.2949	GPI+ CA	GPI- CA	0.000411012	63.1038	41684.1	68215.4	79034.6	79636.5	66829.9	48970	54611.1	32585.4	38731.6	76243	171994	197291	93858.7	86801.9	143.254	311.936	168988	5872.02	11091.2	3948.47	40104.8	52339.1	27771.4	65725.6	65298	48970	19535.8	51667.4	48197.1	158075	113202	164699	145555	187733	46.0068	83.4245	62392.1	2957.9	2126.88
509	532.808	20.6276	1.5746	1063.6	2	2.83686	GPI+ NA	GPI+ CA	0.000687284	34.0855	19052.4	18813.4	48571.9	759500	19975.9	13727.2	36904.2	12600.4	20774.6	24048.8	10291.7	14535	10145.8	15631.4	54351.1	128728	83052.2	45486.9	37396.6	48456.5	18330.5	14434.8	17067.3	626830	19518	13727.2	13201.6	19979.2	25851.6	49860.5	6773.77	12133.8	15734.1	33807	17455.1	34427.1	30663.7	22913	7171.28
510	584.977	61.607	1.97562	1751.91	3	5.48398	GPI+ CA	GPI- CA	4.55701e-05	59.9259	118028	119331	143944	76115.7	140877	127326	140923	186445	234940	200414	224404	315967	252536	176484	34746.9	61722.4	232448	24826.4	70004.2	29520.5	113556	91558.3	50579.4	62819.7	137648	127326	50411.7	295628	292356	415519	147697	263770	391632	381694	11159.1	16507.1	85822	12505.7	13424.2
511	417.559	32.0074	6.26492	1249.66	3	8.58971	GPI+ CA	GPI- CA	2.19925e-09	12.7379	105872	121343	89113.2	113185	150490	116997	78917.2	174217	169548	158741	132866	136805	151925	151169	18268.4	35905.9	187716	20379.2	17353.3	15916.7	101861	93101.7	31312.9	93414	147041	116997	28230.8	276239	210983	329119	87449.3	114205	235604	326945	5866.98	9602.72	69306.7	10265.6	3327.73
512	505.269	30.8178	3.10592	1008.52	2	2.64941	GPI- NA	GPI+ CA	1.63277e-05	17.3276	431218	337946	43849.6	41090.7	41760.8	34848.5	32934.6	18436.7	16266.2	14926.8	12784.9	14529.2	10548.5	13858.3	110113	111629	347755	40491	36387.4	38201.3	414880	259293	15408	33913	40803.5	34848.5	11781.6	29233.3	20241.5	30947.8	8414.69	12129	16358.6	29972.4	35363.4	29854.3	128395	20396.5	6977.76
515	601.786	27.4479	1.33402	1201.56	2	1.25566	GPI+ CA	GPI- NA	0.0941274	17.0641	68476.4	59643.9	97963.1	59775.9	62774.3	63083.7	63750	86095.4	96499.7	105189	69767.4	114386	118789	104473	60184.4	37003.6	15571.2	73169.7	76974.6	87136.2	65881.9	45762.5	34422.6	49334.2	61335.4	63083.7	22805	136513	120083	218089	45919.1	95489.5	184217	225951	19328.5	9896.27	5749.05	36857.6	14760.9
516	451.257	22.8926	1.39017	1350.75	3	12.3416	GPI+ CA	GPI- CA	1.37922e-08	19.115	52277.9	66478.9	41098.6	48829.6	51646.2	58982.7	35347.7	74642.1	72184.5	62217.2	51388.8	76181.4	59811.8	64363.6	8236.69	7013.89	56473.3	6051.88	5782.61	4166.8	50297.2	51006.7	14441.4	40300	50462.4	58982.7	12644.8	118353	89825.5	128995	33822.8	63596.3	92755.8	139204	2645.25	1875.8	20850.5	3048.5	1108.89
517	531.795	22.5136	1.2736	1061.58	2	7.07558	GPI+ CA	GPI- CA	4.61143e-07	23.528	52872.3	53332.8	59373.5	63139.7	59923.3	65527.6	44093.7	74300	82899.1	72282.6	53693.9	93224.3	78770.7	74482.2	5446.46	12270.8	191081	11659.5	7837.96	12583.9	50869.1	40920.2	20862.8	52110.4	58549.7	65527.6	15773.5	117810	103159	149864	35340	77823.8	122157	161088	1749.16	3281.72	70549.1	5873.19	1503.03
518	491.224	12.8719	1.30027	980.433	2	7.07661	GPI+ CA	GPI- CA	3.59224e-05	35.5606	33283	37922.9	41869.7	51470.1	82171.1	61177.5	58630.8	48947.7	41905.4	76225.9	90911.1	91286.3	85248.9	126605	12409.2	11981.9	126175	11304.9	12116.4	10561.7	32022	29096.8	14712.3	42479.2	80287.6	61177.5	20973.8	77611.5	52146.5	158039	59835.4	76205.9	132204	273817	3985.28	3204.44	46585.2	5694.59	2323.47
519	666.284	17.7147	1.26442	1330.55	2	6.47053	GPI+ CA	GPI- NA	9.29647e-08	22.3463	70096.9	63149.9	50240.9	70703.8	75171.3	70648	48353.1	107170	117145	112078	85587.4	116980	126844	107916	10593.3	17781.6	6015.33	14879.8	21490.1	14876.9	67441	48452.5	17653.8	58353.2	73448.2	70648	17297.2	169929	145774	232371	56331.4	97655.2	196709	233397	3402.11	4755.52	2220.92	7495.38	4121.01
521	607.622	56.3978	2.67435	1819.84	3	5.25419	GPI+ CA	GPI- CA	2.73598e-05	35.022	175738	243456	181418	248031	219225	266667	211774	250271	364308	282321	409640	529065	347520	313834	41173.9	106726	97815.4	43276.2	69664.8	90729.8	169080	186794	63747.4	204704	214200	266667	75757.1	396829	453340	585336	269615	441665	538932	678750	13223.2	28543	36114.4	21799.4	13359.1
522	517.262	15.8064	2.054	1032.51	2	3.86976	GPI- NA	GPI+ CA	9.67499e-06	24.9889	63922.5	54673.4	61328.1	319371	24350.6	27877.5	68724.4	23507.4	38069.8	31787.2	22011.5	25779.7	19230.4	22865.4	163976	205167	119630	103861	99064.9	100991	61500.6	41948.8	21549.6	263583	23792.5	27877.5	24584.5	37273.4	47373.6	65904.4	14487.4	21520.9	29822.4	49452.7	52661.8	54870.2	44168.6	52317.7	18997
523	519.213	15.6568	1.21757	1036.41	2	8.66503	GPI+ CA	GPI- CA	3.71878e-07	21.1829	44879.1	32970.8	37801.8	55150.2	59085.4	50396.7	49252.5	43376	43124.3	70251	61835.9	65725.5	59440.6	76338.7	5819.74	6901.89	54297.1	7968.63	6711.15	6097.92	43178.7	25297.2	13282.9	45516.6	57731.1	50396.7	17618.9	68776.9	53663.3	145651	40698.9	54867.8	92180.1	165103	1869.04	1845.85	20047	4014.02	1286.95
524	468.714	20.3243	1.58218	935.414	2	13.1885	GPI+ NA	GPI- CA	4.306e-10	15.6302	58341.3	55180.9	73203.1	68619.9	62772.4	62890.7	55520.5	51836.5	54117	43753.7	48858	45590.6	52270	53806	2627.01	6970.19	51052.4	3651.72	4444.74	3284.59	56130.9	42338.2	25722.3	56633.3	61333.5	62890.7	19861.1	82191.9	67342.5	90714.5	32157.1	38059.1	81060	116370	843.676	1864.12	18849	1839.47	852.337
525	683.27	19.2728	1.4152	2046.79	3	12.9656	GPI+ NA	GPI- NA	4.49662e-07	37.8057	221105	160087	194475	189108	160060	146160	142212	140695	148603	230556	126483	169320	176011	169131	18614.2	15981.5	1922.36	12267.1	8237.18	17865.3	212727	122828	68335.2	156074	156391	146160	50873	223086	184919	478012	83247.6	141349	272957	365791	5978.04	4274.1	709.752	6179.29	1579.59
526	625.245	18.8956	1.64733	1872.71	3	11.7225	GPI+ CA	GPI- NA	1.3235e-06	47.9665	110897	122863	70010.6	127924	148796	151561	82153	171233	142657	157033	113659	149704	149452	148558	5181.71	24461.6	398.303	18529.9	12745.7	6464.78	106695	94268.2	24600.5	105578	145386	151561	29388.3	271507	177521	325576	74807.2	124973	231770	321298	1664.13	6542.03	147.057	9334.01	2444.16
527	592.222	107.183	6.11442	591.215	1	1.83133	GPI- NA	GPI+ NA	0.23128	97.3249	212495	394975	1.00566e+06	314.185	299442	298520	836191	806528	397186	352684	806028	2.54936e+06	274654	519262	3.88504e+06	802479	3.75816e+06	459009	2.02443e+06	1.99472e+06	204444	303049	353370	259.303	292578	298520	299128	1.27883e+06	494253	731220	530507	2.12821e+06	425931	1.12304e+06	1.2477e+06	214616	1.38755e+06	231216	388210
528	488.275	21.5126	3.40698	1461.8	3	1.9636	GPI+ NA	GPI- CA	0.499503	121.365	151491	160434	795380	222563	404154	117298	539566	87192.7	146032	119532	932374	289978	104550	93577.3	111899	234615	89490.4	53814.7	164917	168291	145751	123095	279483	183686	394890	117298	193017	138253	181720	247826	613665	242074	162136	202386	35937	62745.6	33040.7	27108	31625
529	981.5	15.6568	1.14083	980.492	1	9.90714	GPI+ CA	GPI- CA	3.69509e-06	34.8634	72735.2	66812.4	98263	206942	131796	97794.8	69734.1	73705.6	100583	194989	124603	107361	85496.5	150187	6536.97	13330.6	133651	10868.4	12637.7	12698.3	69979.4	51262.6	34527.9	170793	128775	97794.8	24945.7	116868	125164	404271	82010.4	89625.5	132587	324819	2099.38	3565.16	49345.1	5474.71	2423.45
530	914.478	43.1997	3.13093	1826.94	2	6.89538	GPI+ CA	GPI- CA	0.000122214	41.4115	286135	423944	272490	353891	559246	288462	173460	473647	530961	527779	843601	270766	441647	958458	134905	145099	152203	109401	59378.8	82745.9	275294	325276	95748.5	292073	546427	288462	62051.3	751015	660721	1.09424e+06	555237	226036	684904	2.07293e+06	43325.6	38805.4	56194.7	55108.5	11386.7
531	533.264	12.805	0.9483	1064.51	2	3.31459	GPI- NA	GPI+ CA	0.000707773	35.4128	22092.7	41826.9	55198	323671	14785.7	18435.7	44808.8	12916.2	25144.9	17342.7	26978.2	17725.7	8894.26	16694	9796.59	171999	101150	49798.6	58782.2	69975.4	21255.7	32092.2	19395.6	267132	14446.7	18435.7	16029.3	20480	31290	35956.7	17756.4	14797.5	13793.2	36105.4	3146.22	45999.5	37345.7	25084.9	11272.3
532	586.95	48.0844	2.36305	1757.83	3	9.95148	GPI+ CA	GPI- NA	3.03307e-06	59.1197	156218	190301	141989	128257	152833	160785	144397	197626	214082	178517	182379	192791	180940	171565	17456.8	31921.5	6306.58	15930.9	31294.4	9531.62	150299	146010	49892.6	105853	149330	160785	51654.5	313356	266401	370119	120037	160942	280601	371057	5606.35	8537.12	2328.45	8024.84	6001.1
533	876.531	104.595	0.70105	875.524	1	10.7333	GPI- NA	GPI- CA	0.562364	224.687	7749.62	6069.08	0	42013.5	3224.99	11332.3	2077.59	657653	3941.84	9955.22	4262.57	41745.2	4412.22	34586.4	1.79904e+06	24625.9	41218.7	12759.6	5071.3	12377.6	7456	4656.57	0	34674.6	3151.07	11332.3	743.208	1.04277e+06	4905.17	20640.2	2805.52	34848.9	6842.45	74802.4	577772	6585.96	15218.3	6427.39	972.488
534	477.727	15.0482	1.20587	953.439	2	2.17931	GPI+ NA	GPI- NA	0.000164965	32.872	32874.2	35503.3	48476.9	41998.5	37094.2	41557.3	65008.4	34697.1	34780.5	31185.9	39012.3	39365.9	35533.1	41957.9	13069.7	14502.7	36.8188	13243.3	23183.2	14021.8	31628.6	27240.3	17033.9	34662.1	36244	41557.3	23255.2	55015.7	43280.4	64657.9	25676.9	32862.7	55104.5	90745.3	4197.41	3878.61	13.5938	6671.04	4445.69
535	1211.1	58.8826	5.12943	2420.19	2	15.771	GPI- CA	GPI+ CA	3.40739e-06	56.0303	604767	363885	1.9757e+06	832199	249271	404662	2.10731e+06	260519	278308	310167	481208	313513	342297	224388	6.33064e+06	2.4347e+06	236575	2.74862e+06	4.0829e+06	8.10859e+06	581853	279195	694226	686830	243557	404662	753838	413079	346323	643070	316719	261721	530832	485300	2.03312e+06	651139	87345.8	1.38456e+06	782950
537	614.322	33.7719	3.60293	1226.63	2	12.3911	GPI+ CA	GPI- NA	1.08482e-06	47.1034	104768	116044	93897.3	152156	167145	145667	96468.8	155477	117604	194527	136641	134915	106855	142306	13942.9	18439.8	1560.03	9791.46	7011.4	17380.5	100798	89036.1	32993.9	125577	163313	145667	34509.4	246525	146344	403313	89933.5	112628	165710	307776	4477.83	4931.55	575.978	4932.23	1344.53
538	553.251	11.9224	1.53598	1104.49	2	6.78562	GPI+ CA	GPI- NA	2.299e-08	14.3444	35054.9	34334.9	36519.4	40141.2	33992.3	37231.9	25383.6	44110.3	56927.7	45309.6	53006.4	66992.3	56331.7	56118.5	172.942	8859.95	686.204	8232.29	7410.01	8282.01	33726.7	26343.8	12832.3	33129.3	33213.1	37231.9	9080.39	69941.3	70840.1	93940.5	34887.5	55925.3	87358.9	121371	55.5412	2369.51	253.353	4146.83	1420.97
539	562.803	31.8494	1.46238	1123.59	2	3.1191	GPI+ CA	GPI- CA	1.0604e-07	9.9224	78875.3	81077.6	107322	106763	110654	95742.2	81396.8	88555.3	82429.2	103444	93875.6	93262.9	92737.5	108304	22861.4	27184.6	119749	27813.3	29554.1	33676.7	75886.8	62207.7	37711.2	88113.3	108117	95742.2	29117.8	140413	102574	214471	61786.6	77856.1	143817	234237	7342.04	7270.28	44212.6	14010.3	5667.38
540	645.874	42.8858	1.34123	1289.73	2	6.70069	GPI+ CA	GPI- CA	1.70076e-07	26.0867	66400.9	87357.3	84816.2	82226.9	80646.5	86363.3	62322.2	119078	86288.9	113018	89521.7	106062	90964.7	99795.4	14363.9	13092.8	143045	14099.9	11650.3	19323.8	63885	67025.9	29802.9	67863.5	78798	86363.3	22294.3	188810	107377	234321	58920.9	88540.8	141068	215835	4613.04	3501.56	52813.4	7102.53	2234.09
541	786.384	54.9425	1.56713	1570.75	2	1.27607	GPI- CA	GPI+ NA	0.582118	60.4238	116759	102463	260590	179135	201675	143014	240097	176219	133491	336807	292000	231486	285912	243997	426358	199737	80835.2	155388	256144	518124	112335	78616.1	91567	147844	197052	143014	85889	279413	166115	698302	192187	193245	443390	527709	136927	53417.9	29845.1	78273.2	49119
542	747.371	12.2314	1.3037	1492.73	2	4.7154	GPI+ NA	GPI+ CA	0.000488269	45.4671	16799.5	22468.4	63096.8	921410	23120.8	13225.9	79726	7739.06	20390.7	22973	10656.3	12607.1	6588.02	13771	8373.85	176523	70267.7	49679.1	62615.9	79133.9	16163	17239.1	22171.1	760458	22590.8	13225.9	28520.1	12271.1	25373.9	47630	7013.71	10524.4	10216.7	29783.6	2689.3	47209.4	25943.5	25024.7	12007.4
543	422.24	23.8937	2.82348	842.465	2	14.0549	GPI+ CA	GPI- CA	2.44458e-07	34.6657	59139.8	67756.4	70106.9	52743.4	79597.5	99511.4	54017.4	129084	104919	85278.3	94879.1	121221	110782	136211	4569.31	7661.72	159121	8846.97	10150.4	4859.3	56899	51986.9	24634.4	43530.2	77773	99511.4	19323.4	204675	130559	176808	62447	101196	171800	294594	1467.46	2049.06	58749	4456.46	1946.47
544	645.77	43.3577	1.49753	1289.53	2	7.90089	GPI+ CA	GPI- NA	2.73307e-07	23.2439	78710.5	75023.3	71034.7	129550	146572	112904	97649.2	118654	97127.4	133976	173337	124014	124836	142325	11039.8	21187.3	1175.15	13152.8	15729.1	20711.2	75728.3	57562.5	24960.4	106920	143212	112904	34931.7	188138	120864	277773	114086	103527	193596	307815	3545.49	5666.36	433.878	6625.45	3016.27
545	596.295	17.1818	1.14297	1190.57	2	5.18292	GPI+ NA	GPI- NA	4.45055e-06	25.0252	71703	74477.1	46777.6	129261	101832	70452.4	47501.5	63957.3	67522	103238	60117.8	67276.5	48292.7	63939.8	6913.43	13544.9	614.055	11185.4	15912.1	12125.6	68986.3	57143.4	16436.8	106681	99497.5	70452.4	16992.5	101411	84023.6	214044	39568	56162.6	74892.1	138287	2220.28	3622.46	226.715	5634.42	3051.36
546	745.861	23.946	2.58705	1489.71	2	6.75161	GPI+ NA	GPI- NA	1.20571e-05	53.8177	358824	470567	315630	399949	426338	373629	84981.5	244747	245314	185338	163075	239280	166250	188801	36683.2	22556.5	306.678	24299.5	17864	48786.5	345228	361048	110907	330085	416565	373629	30400.1	388070	305266	384262	107332	199752	257819	408334	11781	6032.54	113.229	12240.3	3425.67
547	488.777	23.3295	1.8984	975.539	2	4.80937	GPI+ CA	GPI- NA	1.30688e-07	15.5867	58010.4	68898.8	56863.3	49793.4	53683.6	58367.9	42259.2	105663	71301.7	66201.6	80135.4	86884.6	79642.8	78937.4	4368.67	26650.4	3537.26	17822.4	16594.1	16267.4	55812.5	52863.4	19980.8	41095.5	52453.1	58367.9	15117.2	167540	88726.9	137256	52743.1	72531.4	123510	170724	1403.02	7127.4	1305.99	8977.62	3182.13
548	480.801	50.0204	3.03418	959.587	2	3.95192	GPI+ CA	GPI+ NA	0.700251	225.575	13750.5	7258	15325.6	13827.9	6217.12	15407.1	17794.5	37812	3393.54	5680.44	4706.01	771874	3255.47	58921.5	81934.6	91223.2	64691.8	25814.7	17233.1	52997	13229.5	5568.78	5385.15	11412.4	6074.61	15407.1	6365.58	59954.6	4222.87	11777.3	3097.38	644362	5048.57	127434	26313.7	24396.8	23884.9	13003.6	3304.68
550	491.101	85.0672	2.86128	490.093	1	7.41802	GPI- CA	GPI+ CA	0.00984505	79.6212	489941	409453	252683	145197	142356	151887	148843	270109	204461	44061.2	150322	7406.56	88304.9	63355.9	1.27361e+06	1.17352e+06	39507.3	912328	893665	826413	471378	314158	88788.6	119834	139093	151887	53244.9	428285	254429	91352.1	98938.3	6183.01	136943	137024	409025	313846	14586.5	459565	171372
551	496.278	25.7664	1.31027	990.54	2	8.06511	GPI+ CA	GPI- CA	9.45484e-06	44.2152	50712.7	61068.2	22543.8	31467.6	44106.9	49432.4	27310.6	97250.3	53356.3	41943.9	52938.5	66467.1	66395.6	65553.1	5450.53	30910.3	48903.7	6700.29	5116.57	11771.8	48791.3	46855.3	7921.52	25970.8	43095.9	49432.4	9769.7	154200	66395.9	86962.4	34842.8	55486.8	102966	141776	1750.46	8266.69	18055.7	3375.12	981.17
553	560.605	22.7372	1.45392	1678.79	3	28.5266	GPI+ CA	GPI- CA	8.76716e-06	66.3293	113052	97238.7	92910	89167.7	94827.3	80449.8	77984.8	85815.2	117076	110418	61954	100562	111489	103672	13329.8	12290.1	174.196	5309.29	4180.32	891.454	108769	74607.5	32647	73591.8	92653.7	80449.8	27897.2	136069	145687	228930	40776.6	83949.5	172897	224218	4280.93	3286.86	64.3147	2674.44	801.632
556	664.355	47.3649	11.6943	1990.04	3	14.5485	GPI+ NA	GPI- CA	3.62275e-06	57.3789	891743	990269	1.79874e+06	1.40749e+06	1.16894e+06	857288	1.44525e+06	334780	315044	261837	459961	381134	203898	262926	41277.6	49114.3	3.04393e+06	13009.2	36112.4	16263	857956	759795	632046	1.16163e+06	1.14215e+06	857288	517004	530827	392037	542868	302735	318171	316203	568649	13256.5	13135.2	1.12385e+06	6553.09	6925.03
558	617.843	20.4751	1.7271	1233.67	2	4.30298	GPI- NA	GPI+ CA	0.000179618	44.543	33788.4	34691.7	67113.6	631984	31980.3	22131	61122.4	14852.8	29615.8	40248.6	17854.4	16623.5	13783.7	19234.6	114368	244694	92975.6	95888.1	91178.1	93635.8	32508.2	26617.6	23582.6	521589	31247.3	22131	21865.1	23550.6	36853.5	83447.4	11751.3	13877.3	21375.7	41600	36730	65441.2	34327.5	48301.5	17484.6
560	739.827	39.922	2.90222	1477.64	2	1.72691	GPI- NA	GPI- CA	0.00943636	24.2789	52502.2	149604	123595	69089.8	148796	148417	106006	113859	244378	176507	143695	211773	198415	166644	515461	209969	2169.57	99023.7	109439	103061	50512.9	114785	43429.2	57021.2	145385	148417	37921.1	180534	304101	365952	94576.5	176788	307701	360412	165543	56154.2	801.027	49881	20986.3
561	515.33	8.6058	2.16135	514.323	1	1.44193	GPI- NA	GPI+ CA	0.201652	118.796	42941	90349.4	71112.4	66640.3	69810.7	30496.2	63180.7	11070.7	11999.9	25335.8	187722	83645.9	27891.7	28878	315095	208037	130188	75815.2	88746.6	68131.2	41314	69321.6	24987.7	54999.6	68210.5	30496.2	22601.4	17553.7	14932.5	52528.8	123554	69827.8	43254.3	62456.4	101194	55637.6	48066.5	38190.2	17018.3
563	659.353	37.765	4.42143	1316.69	2	2.8424	GPI+ CA	GPI- NA	0.000105216	24.3163	117870	144616	111314	150539	168483	153555	127931	191141	171014	250044	250294	140253	140566	178340	56558.8	71028.5	4470.16	71285.1	63381.9	64608.6	113404	110958	39113.8	124243	164621	153555	45764.3	303072	212807	518416	164737	117083	217989	385709	18164.1	18995.9	1650.43	35908.3	12154.3
564	516.303	31.2953	1.48147	1030.59	2	4.76302	GPI- NA	GPI+ CA	5.96197e-05	35.5638	33184.6	38740.9	84963.5	355712	34809.1	25898.1	86022.8	22386.2	32837.8	39150.6	20268.1	21276.5	13333.6	21408.7	162475	306977	99980.4	122194	118837	107340	31927.3	29724.4	29854.7	293576	34011.2	25898.1	30772.6	35495.5	40863	81170.9	13340	17761.7	20677.7	46302.1	52179.6	82098.3	36913.7	61552.6	22788.5
566	496.608	33.2391	5.79252	1486.8	3	6.42355	GPI+ CA	GPI- NA	2.44168e-06	31.8688	122119	196348	68618.6	126637	113309	153726	87059.7	130743	175081	158094	106794	171152	157206	133029	17700.9	13380.2	3700.79	24350.1	15040.8	29469.5	117492	150650	24111.4	104516	110712	153726	31143.5	207306	217869	327777	70288.8	142878	243795	287711	5684.74	3578.41	1366.37	12265.8	2884.28
567	556.724	13.7567	1.94192	1111.43	2	7.18815	GPI+ CA	GPI- CA	2.25701e-05	46.2305	38190.6	33834.1	35370.8	56836.4	70909.8	56864.9	45940.7	63178.7	51105.4	80659.4	90890.9	80461.1	80619.6	88895.5	2567.64	9849.81	88313.3	13798.1	13172.4	4975.65	36743.7	25959.6	12428.7	46908.2	69284.4	56864.9	16434.2	100176	63594.8	167231	59822.1	67169.1	125024	192261	824.611	2634.24	32606.1	6950.47	2525.97
568	554.275	14.069	1.43402	1106.54	2	5.20194	GPI+ NA	GPI+ CA	4.14591e-05	36.5895	12503.1	8600.59	33224.9	503578	7472.62	5010.05	28014	4859.32	10327.4	6048.96	5301.96	5927.19	3168.9	6086.28	43122.4	68053.5	45647.4	30514.2	28990.8	33505.6	12029.3	6598.9	11674.6	415613	7301.33	5010.05	10021.3	7704.93	12851.2	12541.3	3489.61	4948.03	4914.31	13163.2	13849	18200.3	16853.5	15370.9	5559.36
569	593.282	13.684	2.2509	1184.55	2	4.88351	GPI+ CA	GPI- NA	3.64624e-07	15.9009	62983.2	61636	64194.7	89803.4	99759.9	95222	76309	100512	114791	144076	100222	113223	118563	147439	15540.9	28895.4	3516.3	25653.5	27183.7	20777.1	60596.9	47291	22556.9	74116.5	97473.2	95222	27297.7	159372	142844	298713	65963.5	94518.9	183866	318876	4991.04	7727.83	1298.25	12922.4	5212.84
570	413.181	56.6056	4.9611	1236.52	3	5.5181	GPI+ CA	GPI- CA	6.47277e-05	38.339	138995	139779	64473.6	82341.8	88939.2	128860	142596	207642	211925	157586	235820	438619	240049	188126	27829.1	59485.6	61247.5	28706.2	49170.7	52584.7	133729	107247	22654.9	67958.3	86900.6	128860	51010.2	329237	263717	326724	155211	366160	372266	406874	8937.46	15908.9	22613.2	14460.1	9429.14
572	554.314	23.26	2.47763	1659.92	3	1.1106	GPI- NA	GPI+ CA	0.0529299	173.005	505398	290606	0	451270	330385	221848	333636	66476.9	69018.4	108487	5512.89	65002.9	64319.5	74706.2	882971	609427	379751	215697	166.525	0	486249	222971	0	372442	322812	221848	119350	105406	85885.6	224925	3628.45	54264.5	99746.3	161572	283570	162986	140208	108653	31.9333
575	774.912	47.5992	1.44375	1547.81	2	3.56314	GPI+ CA	GPI- NA	0.000135565	57.2792	80370.7	89060.5	103859	111057	129105	110070	162117	177308	180022	178802	191789	136809	150897	158451	13633.1	32661.5	19804.6	36295	77756.7	27165.3	77325.5	68332.7	36494.4	91657.2	126146	110070	57993.5	281140	224017	370710	126231	114209	234010	342694	4378.34	8735.01	7312.03	18282.8	14910.9
576	716.833	20.8559	1.56622	1431.65	2	35.3368	GPI+ NA	GPI- CA	8.28364e-06	72.1045	190686	151019	198215	278344	194042	149004	151666	32466	42409.3	48816.3	36811.5	25681.8	31823	37218.1	4484.43	1813.74	224784	1148.59	1710.5	236.347	183461	115871	69649.5	229723	189594	149004	54255	51478	52773.6	101211	24228.4	21439.2	49350.9	80494.2	1440.2	485.067	82992.3	578.575	328.011
577	558.238	31.0739	1.32433	1671.69	3	7.54598	GPI+ CA	GPI- CA	5.35818e-08	16.4017	82927.4	92072.2	84357.1	58123.8	105559	113987	83845.9	116019	115987	94616.7	81931.2	112886	128109	87364.5	13208	23808.5	167585	15213.6	13411	13228.1	79785.4	70643.5	29641.6	47970.7	103140	113987	29993.9	183960	144332	196169	53925.1	94237.7	198671	188949	4241.82	6367.36	61873.8	7663.52	2571.73
578	695.844	27.9621	2.11743	1389.67	2	3.17944	GPI+ CA	GPI- NA	5.03013e-06	15.5057	52690.7	56418.3	37713.4	50617.1	47861.2	52722.7	30920.7	128352	108193	104624	79223.7	124932	107928	104584	23050.7	22862.1	20487.2	39906.2	32593.8	29652.5	50694.3	43287.6	13251.8	41775.3	46764.1	52722.7	11061.1	203515	134634	216917	52143	104294	167374	226190	7402.85	6114.27	7564.06	20101.9	6250.3
580	456.221	46.579	2.14877	910.428	2	11.7078	GPI+ CA	GPI+ NA	0.666156	246.3	3623.43	2908.45	3897	3415.79	875.417	4570.01	11405.1	12362.8	566.183	1223.15	215.456	755058	777.532	32981.8	32586.3	28510.8	16137.5	8873.66	8275.1	12252.3	3486.14	2231.54	1369.34	2819.11	855.351	4570.01	4079.89	19602.5	704.551	2535.96	141.807	630324	1205.79	71332	10465.2	7624.96	5958.14	4469.91	1586.86
581	460.246	26.2293	1.45855	918.478	2	6.84573	GPI+ CA	GPI- NA	1.4034e-05	27.8672	59631.7	63622.6	45424.3	44949.1	49341.5	38944.9	48289.5	28627	51700.7	62061	42414.6	73075	64503.6	51233.4	9653.48	8794.99	809.94	7150.6	6340.76	9898.55	57372.4	48815.2	15961.3	37097.4	48210.5	38944.9	17274.4	45391	64335.7	128671	27916.2	61003.2	100032	110806	3100.26	2352.14	299.038	3601.96	1215.92
582	662.954	59.7584	3.1054	1985.84	3	4.156	GPI+ CA	GPI- CA	9.58375e-05	36.7477	199827	171582	219323	146615	139225	127239	254418	253448	360049	304070	352633	592690	367007	340267	72341	50655.9	175856	58621.6	83426.3	122990	192255	131648	77066.3	121004	136034	127239	91011.9	401867	448040	630429	232094	494778	569153	735920	23232.7	13547.5	64927.9	29529.3	15998.1
583	990.573	33.9894	1.5468	989.565	1	28.9724	GPI+ CA	GPI- CA	1.74905e-08	26.0412	89630.9	105025	63478.8	183312	159985	119859	59795	118218	139262	239788	145765	151236	170048	216396	1120.35	4375.63	168812	5964.64	5751.39	5749.55	86234.9	80581.8	22305.4	151291	156318	119859	21390.2	187447	173296	497153	95938.9	126252	263709	468014	359.805	1170.22	62327.1	3004.56	1102.91
585	635.366	43.3577	7.99795	1268.72	2	5.54528	GPI+ NA	GPI- CA	2.02663e-05	43.4377	591435	570840	753033	875316	818474	571791	659657	157629	180913	197199	246415	144672	142131	196486	25736.4	28887	696160	18755.6	47057.3	31987.9	569026	437984	264603	722415	799712	571791	235977	249936	225125	408853	162184	120773	220416	424955	8265.38	7725.58	257029	9447.72	9023.86
587	571.356	21.7467	2.03952	570.349	1	2.89614	GPI- NA	GPI+ CA	0.000192531	34.6747	109935	112544	105253	72474.7	102261	74424.3	86685.7	44551.1	48542.6	38407.3	52889.2	35946.2	35984.7	37746.8	506613	489578	293922	77388.8	126215	161395	105769	86350.6	36984	59814.8	99917.3	74424.3	31009.7	70640.3	60405.8	79629.9	34810.4	30008	55804.9	81637.7	162701	130933	108519	38982.9	24203.3
588	738.32	21.4361	1.50763	1474.63	2	3.00343	GPI- NA	GPI- CA	1.76347e-05	18.0759	39632.6	97039	60399.3	47923.9	77514.9	90618	47558.9	117459	118867	96311.5	83885.4	111503	71301.4	93772.9	199867	98507.4	191.675	37361	32057.4	29482.7	38131	74454.3	21223.3	39552.5	75738.1	90618	17013.1	186242	147917	199683	55211.2	93082.9	110574	202809	64188.3	26344.9	70.7684	18819.8	6147.43
589	463.757	13.9918	0.892433	925.499	2	5.20056	GPI+ CA	GPI- CA	0.000326879	85.2882	36945	34139.5	32266.4	31376.9	32419.4	32851.1	41608.3	53036.3	40180.9	30282.5	42414.3	64648.2	49104.7	52066.5	3229.73	16491	78475.3	4424.93	18083.8	4828.98	35545.2	26194	11337.9	25896	31676.2	32851.1	14884.4	84094.3	50000.6	62784.8	27916.1	53968.4	76151.2	112608	1037.24	4410.37	28973.8	2228.96	3467.81
590	482.103	85.0471	3.4429	481.095	1	8.45335	GPI- CA	GPI+ CA	0.00117392	83.1111	365373	340955	182379	82140	69910.8	126298	76329.5	195034	169774	22194.7	70294	33540.2	58263.1	37290.1	890168	914208	11788	710546	802131	611736	351529	261601	64084.8	67791.7	68308.3	126298	27305.1	309246	211265	46016.4	46265.7	27999.4	90354.1	80649.9	285882	244497	4352.23	357922	153819
591	550.747	21.3742	0.993683	1099.48	2	4.34461	GPI+ CA	GPI- NA	4.47165e-06	20.0866	49547.5	37867.1	28858.3	62574.7	55593.7	56877.5	29878.5	55387.9	40134.6	76532.5	63722.8	68505	55204.1	52922.7	7024.28	7854.02	13649.1	15820.9	12520.3	12340.7	47670.2	29054	10140.3	51644.1	54319.3	56877.5	10688.3	87823.1	49942.9	158675	41940.7	57188.1	85610.2	114460	2255.88	2100.49	5039.36	7969.45	2400.92
592	569.316	25.009	2.02962	1136.62	2	3.0107	GPI+ NA	GPI- CA	1.07514e-06	13.0797	105983	104590	113733	129234	130346	111167	108711	94215.4	89480.4	113436	96223.6	84064.3	95330.2	114969	24872.2	56068.2	112374	35635.4	27746.3	34514.8	101968	80247.7	39963.7	106659	127358	111167	38888.6	149388	111348	235187	63331.9	70177	147838	248652	7987.82	14994.9	41489.7	17950.6	5320.72
593	544.232	19.0497	1.42205	1086.45	2	2.95013	GPI+ CA	GPI- NA	0.000262657	26.0268	27767.3	19470.2	23033.6	40940	32856.1	26349	19723.4	70131.5	38528	94390.1	57244.2	70589.8	58475.2	67302.9	6078.26	10017.5	25912.6	25982.4	20028.6	20329.3	26715.2	14938.7	8093.62	33788.6	32103	26349	7055.59	111200	47943.8	195699	37676.7	58928.5	90682.9	145561	1952.06	2679.09	9567.19	13088.1	3840.74
594	555.248	28.7233	2.171	1108.48	2	4.02595	GPI+ NA	GPI+ CA	0.000368747	42.3139	11204.9	24600.4	52027.1	605074	17388.9	14177	51827.1	7349.61	22560.9	16683.8	10907.7	12235.4	7915.56	10813.5	99539.6	153640	1243.42	46073.6	43487.4	63079.7	10780.4	18874.9	18281.4	499380	16990.3	14177	18539.9	11653.5	28074.5	34590.5	7179.19	10214.1	12275.4	23387.2	31967.6	41089.6	459.082	23208.6	8339.29
595	474.234	15.0482	1.28485	946.454	2	12.7419	GPI+ CA	GPI- NA	2.18853e-08	29.6261	15996.3	15272.3	14598.6	18678.7	16235.1	17198	20907.3	40523.3	40171.6	42346.1	37884.1	50559.3	43069.4	51330.6	3409.56	3459.64	1865.1	2866.56	4602.34	2819.48	15390.2	11717.8	5129.71	15415.9	15862.9	17198	7479.07	64253.7	49989	87796.2	24934.4	42207	66791.8	111016	1095	925.25	688.611	1443.96	882.559
596	524.28	16.4198	0.23365	1046.55	2	2.49106	GPI- NA	GPI+ CA	0.00511763	42.7461	40788.6	35251.7	13729.8	52030.7	32532.5	30786	37172.4	18591.1	27692	7834.51	20251	12087.3	11924.9	12252.6	69353.6	96891.5	53441.6	34344.5	37997.6	45769.8	39243.1	27047.3	4824.41	42942	31786.8	30786	13297.5	29478.1	34459.6	16243.3	13328.7	10090.5	18493.1	26499.5	22273.3	25912.7	19731.2	17300.3	7286.54
598	434.208	44.9234	1.87122	866.402	2	12.7115	GPI+ CA	GPI+ NA	0.441979	248.813	3760.66	891.748	1076.73	2572.23	482.781	2554.2	5916.97	12114	0	538.812	0	661406	803.257	22489	27188.5	25345.5	15842.3	6837.64	5944.66	10729.1	3618.18	684.204	378.345	2122.91	471.715	2554.2	2116.65	19208	0	1117.12	0	552143	1245.69	48638.5	8731.73	6778.43	5849.12	3444.31	1139.97
599	488.267	26.5318	1.51063	974.519	2	4.23235	GPI- CA	GPI+ CA	3.09962e-08	10.5309	35150.3	31819	73754.1	39580.9	41186.3	36880	62388.9	44950.7	42714.6	40276.2	37817.9	50476.4	38679.8	39685.5	145439	111086	24048.2	181672	158997	193698	33818.5	24413.5	25915.9	32666.8	40242.2	36880	22318.1	71273.8	53153.5	83504.7	24890.8	42137.8	59984.4	85830.6	46708.3	29708.9	8878.84	91513.3	30489.8
600	516.244	21.071	1.04053	1030.47	2	4.03211	GPI+ CA	GPI- CA	2.71916e-05	24.8456	40185.7	36311.6	33152.7	57613.6	61725.1	55500.2	33345.3	58112.2	39451.3	72564.4	62557.7	84409.7	64140.3	57325.1	9060.29	9320.4	39703.1	19993	13169.4	13452.1	38663.1	27860.5	11649.3	47549.7	60310.2	55500.2	11928.5	92142.8	49092.7	150448	41173.9	70465.4	99468.4	123981	2909.76	2492.66	14658.8	10071	2525.41
601	755.372	55.51	0.243333	1508.73	2	7.26151	GPI+ CA	GPI- CA	0.00435678	143.91	3723.9	6230.33	7434.98	9199.39	9011.93	14570.3	8010.76	26316.7	6818.96	14531.9	12975.5	43664.3	9012.38	11368.3	481.624	4022.3	29205.5	302.124	6527.13	529.788	3582.81	4780.29	2612.52	7592.43	8805.36	14570.3	2865.66	41727.8	8485.42	30129.1	8540.13	36451	13976.4	24587.1	154.676	1075.73	10783	152.188	1251.66
603	484.767	8.21242	2.0335	967.519	2	3.66548	GPI+ NA	GPI- CA	3.65064e-05	26.4341	35590.3	45987.5	62691	55443.7	88439.8	40417.4	70526.3	32019.3	34982.4	34099.5	55003.3	55846.7	32570.2	35828.3	5893.2	8707.69	93274.1	9508.88	10231.8	13038.1	34241.8	35284.5	22028.5	45758.7	86412.6	40417.4	25229.1	50769.8	43531.7	70698.4	36201.8	46620.9	50509.7	77488.4	1892.63	2328.79	34437.7	4789.89	1962.09
604	593.307	54.7134	2.56163	1184.6	2	1.28821	GPI+ CA	GPI- NA	0.370131	40.5533	64839.2	81645.6	102519	132055	142417	93920.9	58130.7	54947.5	109292	89143.8	182272	92204.4	79837.1	85446	35597.4	40437.1	59464.1	44197.8	91476.3	94926.7	62382.5	62643.5	36023.4	108987	139153	93920.9	20794.9	87124.7	136002	184822	119967	76972.4	123811	184800	11432.3	10814.5	21954.7	22263.7	17541.8
605	755.353	32.9126	1.3174	1508.69	2	9.48177	GPI+ CA	GPI- CA	5.10401e-08	24.613	124588	138088	98677.3	131495	131960	137246	84216.4	142343	162041	125160	104772	139387	120627	122625	11145.6	34370.7	54298.2	17741.4	11894.8	11809.7	119868	105949	34673.5	108526	128935	137246	30126.4	225699	201642	259495	68958.3	116361	187067	265209	3579.46	9192.14	20047.4	8936.85	2280.98
606	582.761	29.0392	1.16325	1163.51	2	1.67588	GPI+ CA	GPI- NA	0.000497674	13.6924	64671.3	66616.5	71975	68601.5	75460.2	83347.8	70653.4	61378.8	89047.8	93982	71480	77381.3	77892	80801.2	18990.4	31715.2	936.137	51662.9	47266	42224.2	62221	51112.3	25290.8	56618.1	73730.5	83347.8	25274.6	97322.2	110810	194853	47046.3	64598	120795	174754	6098.87	8481.93	345.631	26024.1	9063.88
607	520.273	20.4751	1.57453	1557.8	3	13.281	GPI+ CA	GPI- CA	1.53212e-07	29.6586	81652	61461.1	31353.5	53745.6	49353.2	64739.6	50915.8	73302.4	80717.2	74553.3	49521.8	68214.5	84795.5	73987.5	9164.49	9032.19	41456.4	6023.55	3609.71	6665.8	78558.3	47156.7	11017.1	44357.3	48222	64739.6	18213.9	116228	100443	154572	32594	56945.6	131500	160018	2943.22	2415.58	15306.1	3034.23	692.209
608	827.414	61.3019	2.27018	2479.22	3	13.2742	GPI+ CA	GPI- CA	5.36516e-08	19.3601	199782	256236	164717	168124	218817	146717	163456	297235	351682	314969	304689	302263	240807	184253	39713.1	34256.9	14717.9	19674.3	23662.3	21102.9	192212	196600	57878.6	138756	213802	146717	58472.6	471295	437629	653026	200539	252330	373442	398497	12754	9161.69	5434.01	9910.51	4537.57
609	710.287	28.0358	1.73655	1418.56	2	280.128	GPI+ NA	GPI- CA	0.000162068	160.476	153329	137681	171908	403840	258350	213014	186563	17676.2	44328.1	60343.6	51340.1	35058.8	40987.5	49696.9	762.227	268.556	4139.76	435.365	0.204709	22.5337	147520	105638	60405.6	333297	252428	213014	66738.6	28027.4	55161.3	125110	33790.7	29267.2	63563.1	107483	244.793	71.8228	1528.44	219.306	0.0392556
610	484.738	17.4097	1.2897	967.461	2	5.91605	GPI+ NA	GPI- CA	1.96717e-07	14.0639	55126.8	53842	54473.8	74181.4	60255.7	56649.9	43422	46962.3	48766.9	30759.3	46809	47935.4	47507.5	45752.5	5062.88	8619.07	47007.2	7342.78	8743.81	6695.94	53038.1	41310.9	19141.2	61223.3	58874.5	56649.9	15533.2	74463.4	60684.9	63773.2	30808.5	40016.6	73674.3	98952.2	1625.97	2305.09	17355.5	3698.76	1676.74
613	981.525	31.7689	1.16257	980.518	1	3.87005	GPI+ NA	GPI- CA	5.72873e-05	32.3717	108449	128986	135748	222023	170234	153447	100578	105684	107341	181890	153438	147916	108851	173123	22007.8	33679.6	179491	27007	32031.3	49293	104340	98966.1	47699.5	183240	166332	153447	35979.5	167572	133574	377113	100989	123481	168806	374425	7067.93	9007.3	66269.6	13604.2	6142.42
614	779.907	20.4751	1.65322	1557.8	2	3.77047	GPI+ CA	GPI- CA	0.000209133	36.3091	131510	79548	62235.4	141759	118821	85884.9	67189	91000	107165	209641	78772.7	97313.3	126305	138618	15843.2	12879.8	101311	33951.9	27017.9	35511.2	126527	61034.1	21868.4	116997	116097	85884.9	24035.3	144290	133355	434649	51846.2	81237.3	195874	299799	5088.12	3444.59	37405	17102.5	5181.04
615	600.853	51.1125	1.96408	1199.69	2	1.14335	GPI+ NA	GPI+ CA	0.502554	31.1815	78022.6	48770.2	94044.8	58784.2	60447.7	63395.1	112085	54403.3	50920.6	59126.8	62956.5	73196.8	47286.2	48818.5	89123.1	90397.7	34777.4	41866.9	72533.3	79989.4	75066.4	37419.5	33045.7	48515.7	59062.1	63395.1	40095.6	86261.9	63364.9	122588	41436.4	61104.8	73331.2	105583	28622.3	24176	12840.1	21089.6	13909.2
616	481.273	34.389	3.51962	960.531	2	6.05694	GPI- NA	GPI- CA	2.00001e-06	36.4131	38873	53104.1	60255.9	54927.8	50993.4	47581.6	57390.7	55359.9	46978.5	48669.4	64037.3	62691.8	46136.9	57030.3	3820.87	8549.3	251298	8650.66	12409.1	5891.95	37400.1	40744.7	21172.9	45333	49824.5	47581.6	20530.2	87778.6	58459.4	100906	42147.7	52335.2	71548.9	123343	1227.09	2286.43	92781.6	4357.58	2379.6
617	471.232	14.9779	1.58762	940.45	2	5.72464	GPI+ CA	GPI- CA	9.48134e-06	34.7656	36972	26549.4	55252.7	28658.8	24630.7	34842.5	48515.7	30424.7	35340.6	26519.6	45544.2	46422.2	40815.7	42424.4	4822.49	7567.53	76664	4332.67	8973.37	6719.53	35571.2	20370.3	19414.9	23652.7	24066.1	34842.5	17355.3	48241.3	43977.4	54983.2	29976.1	38753.3	63296.8	91754.1	1548.77	2023.87	28305.1	2182.49	1720.76
619	1065.84	52.1394	3.34342	3194.49	3	67.869	GPI+ CA	GPI- CA	1.08297e-07	53.968	503205	573313	440354	465132	549707	380785	422482	482199	611197	700443	687911	639659	762597	551580	66317.1	63419.9	25390	3927.97	13898	10183.3	484139	439881	154733	383883	537107	380785	151133	764574	760565	1.45223e+06	452766	533988	1.18263e+06	1.19294e+06	21298.1	16961.1	9374.24	1978.63	2665.13
620	692.001	49.5008	2.24313	2072.98	3	7.76655	GPI+ CA	GPI- CA	3.16549e-07	29.8278	112060	133790	114393	151317	124586	135677	87292.9	164792	212660	185549	231157	238768	228267	185556	38236.6	24873.8	60273.1	26246.5	34725	18862.4	107815	102652	40195.7	124885	121730	135677	31226.9	261295	264631	384698	152141	199324	353995	401316	12279.9	6652.28	22253.4	13221.1	6658.98
622	782.825	54.6385	2.92772	1563.64	2	8.21489	GPI+ CA	GPI- NA	5.35568e-07	25.8559	97315.9	113479	134856	165831	199033	178127	83256.4	210965	168327	328149	288720	184879	197638	210076	11792.8	38230.8	3287.78	27225.4	27409	28251	93628.8	87068.4	47385.9	136863	194471	178127	29783	334506	209464	680351	190028	154338	306496	454347	3787.31	10224.5	1213.88	13714.2	5256.03
623	904.922	61.607	2.05792	1807.83	2	8.49931	GPI+ CA	GPI- CA	0.000129478	54.0585	156342	169839	242242	321138	338339	277532	206286	275075	221926	592559	590687	539297	343950	302235	43042.2	27898.8	638834	22464.3	47509	74529	150419	130311	85119.7	265042	330584	277532	73794.1	436159	276162	1.22855e+06	388775	450206	533396	653666	13823.2	7461.29	235864	11315.9	9110.49
624	663.542	88.7916	3.59268	662.535	1	1.43163	GPI- NA	GPI+ NA	0.21583	99.1612	621099	255472	181551	447713	183542	267292	120651	366709	262390	192706	351149	1.37227e+06	199700	238877	1.0691e+06	796686	29270.3	856011	411065	563647	597567	196013	63794	369506	179335	267292	43160.2	581454	326514	399539	231118	1.14557e+06	309694	516637	343346	213066	10806.9	431197	78827.1
626	603.313	21.3069	1.11873	1204.61	2	35.8054	GPI+ CA	GPI- CA	2.66177e-07	48.4091	45143.8	38407.8	27529.3	47807.3	33652.9	28771.4	24758.3	39081.1	42903.4	63155	34957.7	74351.8	50904.7	49715.1	2113.44	3496.87	0	824.85	2168.23	1256.9	43433.3	29468.8	9673.33	39456.3	32881.5	28771.4	8856.68	61966.9	53388.4	130939	23008.3	62069	78942.8	107522	678.742	935.205	0	415.5	415.788
627	524.24	11.3423	1.40458	1046.47	2	8.38307	GPI+ NA	GPI- CA	8.82115e-07	24.6931	35865.6	36515.6	67337.4	52542.9	49520.5	38619.6	61050.4	31387.3	41258.9	37100	61934.3	44101.8	32418.7	41980.1	161.658	17221.7	41543	3737.79	5551.65	5545.62	34506.7	28017	23661.2	43364.7	48385.4	38619.6	21839.3	49767.7	51342.1	76919.6	40763.6	36816.3	50274.7	90793.2	51.9172	4605.78	15338.1	1882.83	1064.6
628	951.431	51.6016	1.6025	1900.85	2	22.2386	GPI+ CA	GPI- NA	1.8573e-11	8.52659	55720.1	69646.2	57966.8	61918.1	91802.8	81348.4	55239.5	177550	226488	211537	224550	191790	212355	201789	5617.34	13742.6	4232.1	9014.69	8720.18	10132.9	53608.9	53436.9	20368.6	51102.2	89698.5	81348.4	19760.6	281524	281838	438580	147793	160107	329319	436424	1804.04	3675.32	1562.53	4540.95	1672.21
629	477.311	21.9864	1.88303	952.607	2	22.7406	GPI- NA	GPI- CA	6.07187e-08	30.0447	52663.6	41295.9	41823.3	64971.6	81558.1	60787.1	32353.8	70143.7	80960.5	138322	77213.8	92865.2	90114.3	95888.1	2949.81	2474.28	490012	5412.67	3695.86	3056.77	50668.3	31684.8	14696	53622.3	79688.6	60787.1	11573.8	111220	100746	286784	50820.2	77524.1	139749	207384	947.345	661.724	180917	2726.52	708.731
630	404.204	17.5599	1.5779	806.393	2	5.41426	GPI- NA	GPI+ CA	1.23032e-05	25.2455	32269.8	20036.3	38741.7	301791	13649.9	11416.6	36286.6	11391.4	16774.6	12529	12262.7	11225.7	6849.33	10541.5	65787.7	129141	57945.7	58651.4	79885.3	50747.9	31047.2	15373.1	13613.2	249074	13337	11416.6	12980.7	18062.3	20874.1	25976.4	8071.01	9371.27	10621.9	22798.9	21128	34537.5	21394.1	29544.4	15319.1
631	802.398	11.7684	1.30333	801.39	1	4.51456	GPI+ CA	GPI- CA	2.25733e-05	27.573	49011.4	62876.5	95082	110957	78408	58909.6	40297.2	56545.3	58904.7	86341.6	114564	108901	69593.6	89161.6	0	16583.3	55631	18612.7	18782.7	18045.4	47154.4	48242.7	33410.2	91574.9	76610.7	58909.6	14415.4	89658.2	73300.3	179012	75403.3	90910.7	107925	192836	0	4435.06	20539.5	9375.73	3601.82
632	1081.12	46.579	4.35687	3240.35	3	18.0968	GPI+ CA	GPI- NA	4.19901e-06	33.6889	137506	208414	223330	131620	187640	147411	221457	247280	727428	504887	466912	729738	773479	494182	16442.1	47356	17674.2	29639.3	41536	22225	132296	159908	78474.5	108629	183339	147411	79221.1	392087	905203	1.04678e+06	307310	609187	1.19951e+06	1.0688e+06	5280.46	12664.9	6525.49	14930.1	7965.08
633	521.603	32.6892	2.53965	1561.79	3	13.5808	GPI+ CA	GPI- CA	5.78183e-07	47.6347	69388.7	102718	44662.1	52118.8	60580.4	84008.1	38675.5	96489.9	97337.7	77403.5	81919.3	101991	103172	78227.1	12206.3	8647.79	114224	10048.6	6339.34	3699.5	66759.6	78811.3	15693.5	43014.7	59191.8	84008.1	13835.2	152994	121126	160481	53917.2	85142.5	159998	169187	3920.13	2312.77	42172.7	5061.77	1215.65
634	1362.57	28.4896	1.97225	2723.13	2	6.95328	GPI+ NA	GPI- CA	1.38676e-06	25.1424	396897	604297	287921	351354	281263	468994	221935	273392	508296	311662	239469	366251	352226	380815	53599.4	71870.9	449008	52171.9	43989.6	53743.6	381859	463654	101171	289979	274816	468994	79391.9	433491	632517	646169	157612	305747	546230	823616	17213.7	19221.2	165778	26280.5	8435.59
635	569.402	18.0187	1.19177	568.395	1	5.85314	GPI+ CA	GPI- CA	1.08985e-05	30.5943	21310.5	17810.2	30708.3	35656.4	35832.2	19618.2	19943.9	24846.3	32859.4	61903.5	38261.1	49476.5	34393.3	37246.8	4523.61	4453.24	109419	6875.28	7448.81	6103.55	20503.1	13665.1	10790.4	29427.9	35010.9	19618.2	7134.46	39396.3	40889.8	128345	25182.5	41303.1	53337	80556.2	1452.78	1190.98	40398.6	3463.27	1428.41
636	412.753	29.1828	4.66773	823.491	2	3.31631	GPI- NA	GPI+ CA	0.00102921	37.2191	50085.9	38157.7	61412.7	58676	51161.7	32856	60620.5	13226.2	25993.4	30196.7	30814.7	13834.2	13156.3	22535.2	118573	160924	50225.3	85342.8	73755.2	53747.3	48188.2	29277	21579.4	48426.4	49989	32856	21685.6	20971.5	32345.9	62606.8	20281.4	11548.8	20402.7	48738.5	38080.2	43037.6	18543.7	42989.5	14143.5
637	648.408	21.7467	1.44127	647.401	1	13.3774	GPI- CA	GPI+ CA	1.03506e-06	34.9364	50600.5	27927	115699	64636.6	51835.6	36779.8	82028.9	20016.8	20118.6	40901.5	30869.8	24562.2	19960.4	24706.7	277780	289168	74559.1	276089	276590	485807	48683.3	21427.3	40654.8	53345.8	50647.4	36779.8	29343.9	31738.7	25035.4	84801.1	20317.7	20504.6	30954.5	53435	89210.5	77335.5	27527.9	139074	53039.7
638	423.913	43.4382	6.92793	1268.72	3	57.8491	GPI+ NA	GPI- CA	1.63604e-05	108.489	294840	328609	210653	261066	223675	229454	297382	66693.3	91083.1	55045	52828.4	61050.9	61102.8	53580.8	3262.55	3827.72	260575	711.537	2415.4	143.029	283669	252129	74019.7	215463	218547	229454	106381	105749	113343	114125	34770.3	50965.4	94757.8	115883	1047.78	1023.69	96206.9	358.421	463.185
639	424.766	40.1496	2.25483	847.517	2	10.29	GPI+ NA	GPI- CA	3.38849e-07	33.3302	51084.3	67947.3	47843.7	57422.1	58512.5	58664.5	55774.1	50132.8	54160.3	42087.4	43089.9	58910	59248	41276.3	8220.54	7365.04	45658.3	4981.55	6385.1	3164.97	49148.8	52133.4	16811.5	47391.6	57171.3	58664.5	19951.8	79490.6	67396.4	87259.9	28360.7	49178.1	91881.5	89271.2	2640.07	1969.71	16857.5	2509.35	1224.43
640	547.317	30.4287	1.72617	1638.93	3	6.21813	GPI- CA	GPI+ CA	2.07203e-05	31.1004	80868.3	86013.2	220898	74250.3	103725	97544.5	174507	50620.1	49186.2	32435.3	58199	71517.9	34982.8	33209.6	264611	216841	102797	206124	340264	333436	77804.4	65994.6	77619.8	61280.2	101347	97544.5	62425.8	80263.1	61206.7	67248.1	38305.1	59703.2	54251.2	71824.7	84981	57992	37953.7	103830	65250.1
642	783.685	25.1643	2.23255	2348.03	3	14.3561	GPI+ CA	GPI- NA	2.02149e-08	19.5927	121431	147246	73017.6	98108.7	115975	147662	60926.9	189094	271188	195412	146084	172652	203712	216412	10917.3	18796.9	3507.39	15710.7	12548.2	13372.8	116830	112976	25657.1	80971	113317	147662	21795.2	299828	337463	405148	96148.9	144130	315916	468050	3506.13	5027.07	1294.96	7913.9	2406.29
643	493.293	11.4865	2.16557	984.571	2	6.49117	GPI- NA	GPI+ CA	2.42832e-05	49.1443	82229.5	40397.8	107993	93806.2	64540.8	30313.4	99774.1	11873.4	14770.7	21224.8	17793.6	18746.3	13496.1	17291.2	204490	218279	29775.5	61698	94330.5	164439	79114	30995.7	37947.1	77420.1	63061.4	30313.4	35691.8	18826.5	18380.5	44005.4	11711.3	15649.4	20929.7	37396.8	65673.1	58376.7	10993.4	31079	18089.1
644	856.525	22.8155	1.30492	855.518	1	2.30894	GPI- NA	GPI+ CA	0.01045	42.3264	134449	75097.8	123148	184581	122167	89335.3	85972.7	35013.4	34105.3	89810.1	58181.6	42812.2	30807.5	49223.2	207647	259707	226002	83337.4	89883.6	163179	129355	57619.6	43272.1	152338	119366	89335.3	30754.7	55517.3	42440.2	186203	38293.6	35739.7	47776.2	106459	66686.8	69456.3	83442.2	41979.4	17236.4
646	1079.07	61.3019	1.67925	2156.13	2	4.7502	GPI+ CA	GPI- NA	0.000166273	48.0038	227260	351712	224533	290067	313130	317002	181057	399482	452619	462016	597439	731736	411840	279706	71823.4	60113.7	6287.98	66017.6	79523.6	155334	218649	269855	78897	239398	305953	317002	64768.9	633419	563233	957898	393219	610854	638680	604940	23066.4	16076.9	2321.58	33254.9	15249.7
647	409.884	33.7719	3.29367	1226.63	3	10.3798	GPI+ CA	GPI- CA	1.00875e-06	27.7872	48369.4	61800	49684.2	41307.2	50689.2	61730.9	53509	74791.6	67216.7	60649	38382.7	82849.5	57087.3	52723	11814.5	11945.4	55.3414	5260.49	4782.32	7864.23	46536.7	47416.7	17458.2	34091.6	49527.3	61730.9	19141.6	118590	83643.6	125744	25262.5	69162.9	88530.7	114028	3794.29	3194.69	20.4326	2649.86	917.074
649	507.777	18.6002	1.10625	1013.54	2	3.4073	GPI+ CA	GPI- CA	0.000336716	31.5438	32103.2	40290.9	23943.1	34713.4	35693.1	33137.7	19312.9	76370.5	40379.5	41707.7	30556.4	49494.2	47320.8	50686.7	4323.19	8125.56	51360.8	17522	15729.8	9075.24	30886.8	30913.6	8413.2	28649.7	34875	33137.7	6908.73	121093	50247.8	86472.6	20111.5	41317.8	73384.8	109624	1388.42	2173.11	18962.9	8826.32	3016.41
651	865.886	23.6787	2.71132	1729.76	2	20.9297	GPI+ CA	GPI- CA	2.48998e-08	29.9001	98128.1	148513	98524.5	96391	96027.9	156995	91828.7	259511	249779	208862	163330	229794	203257	263366	12022.4	20603.2	2183.97	10031.6	14295.4	7983.19	94410.1	113948	34619.8	79553.4	93826.7	156995	32849.5	411480	310822	433033	107500	191833	315211	569600	3861.04	5510.15	806.342	5053.21	2741.34
652	613.611	13.6082	1.34078	1837.81	3	7.65139	GPI+ CA	GPI- NA	9.74083e-07	40.481	74271.3	83551.4	51716.5	62618.5	58899	86176.4	70020.1	99155.5	99886	76937.1	68959.9	89543.1	80811.7	88980	11095.4	18260.5	1296.12	9684.17	7728.84	16433.7	71457.3	64105.8	18172.3	51680.3	57548.9	86176.4	25048	157221	124297	159514	45387.7	74750.7	125322	192443	3563.34	4883.59	478.541	4878.19	1482.11
654	484.199	21.7467	1.7422	966.383	2	3.77546	GPI- NA	GPI+ CA	2.96467e-05	33.1595	206709	187201	134747	132276	136624	118023	146455	53830.5	65109.5	53259.2	75531.8	57970.8	44256	46110.1	728039	732463	305491	165700	180174	294985	198877	143632	47347.7	109170	133492	118023	52390.9	85353.7	81021.5	110422	49713.1	48394.1	68631.9	99725.6	233813	195891	112790	83467.9	34550.7
655	895.389	22.8155	1.23167	1788.76	2	6.25745	GPI+ CA	GPI- CA	3.43808e-07	17.4065	118317	126574	117162	106635	125911	157293	149640	144945	177814	126644	101431	133607	157867	156456	20522.1	48608.7	681.019	21207.2	20517.5	26680.5	113835	97115.6	41168.6	88007.9	123025	157293	53530	229825	221269	262570	66759.6	111535	244819	338378	6590.77	12999.9	251.439	10682.7	3934.5
658	1342.35	88.838	1.86817	2682.68	2	1.2116	GPI- NA	GPI+ NA	0.786611	86.4217	1.75714e+06	489030	1111.04	2.64991e+06	1.82927e+06	2.11827e+06	541476	646217	213437	1.70148e+06	2.79297e+06	1.49072e+06	3.1181e+06	1.95124e+06	4.64742e+06	1.17938e+06	3.39466e+06	2.77352e+06	458178	982615	1.69057e+06	375214	390.4	2.18702e+06	1.78734e+06	2.11827e+06	193700	1.02464e+06	265598	3.52767e+06	1.83826e+06	1.24445e+06	4.83553e+06	4.22009e+06	1.49254e+06	315415	1.25334e+06	1.3971e+06	87861.7
659	1408.65	45.079	1.63487	2815.28	2	3.4108	GPI+ NA	GPI- CA	0.000168812	28.2012	373480	591862	391360	479196	421080	514444	198791	232269	578593	348452	513367	386099	385430	367428	84228.5	167437	411422	114294	103620	135371	359330	454113	137517	395490	411428	514444	71112.7	368286	719994	722446	337885	322316	597723	794662	27050.4	44779.5	151901	57573.1	19870.6
660	901.425	39.6953	1.59835	1800.84	2	25.9106	GPI+ CA	GPI- NA	0.00131949	85.8734	68166.9	73460.1	115423	67160.6	73301.4	148698	95477.2	185687	243113	181803	170396	251643	288724	231271	4254.55	8419.7	7915.88	13735.9	11799.3	146.039	65584.2	56363.2	40557.6	55428.9	71621.2	148698	34154.7	294425	302527	376933	112150	210072	447751	500186	1366.37	2251.77	2922.62	6919.16	2262.67
661	712.435	14.9779	1.28485	711.428	1	422.775	GPI+ NA	GPI- CA	6.48108e-05	173.205	69378.3	56682.6	143456	196936	124519	71633.5	151166	13107.9	17224.1	31568.8	23306.7	17894.4	16068.5	27170.9	0	0	184608	0	148.348	0	66749.7	43490.4	50408	162535	121665	71633.5	54076	20783.9	21433.5	65451.7	15339.9	14938.3	24918.9	58764.5	0	0	68159	0	28.4477
662	534.933	27.2934	1.79958	1601.78	3	10.2487	GPI+ NA	GPI- CA	1.67004e-05	73.9043	117736	137045	74093.8	74500.5	103170	109445	77929.4	60536.5	63267.5	41841.3	42221.6	46397.8	45301.6	49650.6	13691.6	6480.88	479.21	3616.82	2062.73	8923.69	113275	105149	26035.3	61486.7	100805	109445	27877.4	95986.6	78729.3	86749.5	27789.2	38733	70253.4	107383	4397.11	1733.25	176.929	1821.89	395.555
663	786.335	45.4582	1.33482	2355.98	3	13.1434	GPI+ CA	GPI- CA	5.1136e-07	47.2513	148105	234361	201655	211187	205411	287738	159884	219991	267815	259593	298175	313526	258929	220339	56099.5	59421.3	55276.6	17934.8	30278.4	11731.1	142493	179816	70858.2	174297	200703	287738	57194.7	348818	333266	538215	196251	261732	401545	476542	18016.6	15891.7	20408.6	9034.26	5806.27
665	425.185	30.0463	2.12702	848.356	2	25.2698	GPI+ CA	GPI- CA	1.09977e-07	49.1699	38809.7	34201.2	21199.2	44358.8	55971.6	57679.3	48534.7	85710.1	56018.7	82767.7	74513.7	79738.3	61096.6	67760.2	3294.1	1968.78	127539	4475.09	2307.3	1826.52	37339.3	26241.2	7449.04	36610.1	54688.6	57679.3	17362.1	135902	69709	171602	49043	66565.7	94748.2	146550	1057.92	526.531	47088.5	2254.23	442.454
667	478.234	48.6176	2.49665	954.454	2	7.13023	GPI+ CA	GPI+ NA	0.503469	248.675	4335.02	1769.3	4718.23	4555.32	1065.68	7918.75	17031.2	12401.5	1055.96	421.421	1018	782041	952.233	27016.8	46819.6	34535.4	17182.7	12142.3	17855.3	19584.5	4170.77	1357.51	1657.91	3759.6	1041.25	7918.75	6092.5	19663.8	1314.02	873.733	670.025	652849	1476.72	58431.1	15036.3	9236.18	6344.03	6116.4	3423.99
668	461.748	19.5788	1.1234	921.481	2	5.19974	GPI- CA	GPI+ CA	8.16942e-09	11.3297	30342.7	28126.4	85451.2	33192.1	29429	32817.4	59932.8	13678.2	13737.4	13049.5	16081.8	17035.7	13396.9	16461.4	64418.7	72690.2	30796.2	77265.3	78475.9	74772.7	29193	21580.3	30026.1	27394.1	28754.4	32817.4	21439.5	21688.2	17094.6	27055.6	10584.6	14221.4	20775.8	35602.2	20688.4	19440.3	11370.2	38920.7	15048.8
669	559.29	18.1704	1.33808	1116.57	2	5.76764	GPI- CA	GPI+ NA	2.50434e-08	13.5212	17911.9	10940.4	19193	21970.1	12170.7	11903.4	23373.5	35870	30157.9	32394.9	26758.9	40921.6	32344.2	35019.4	69128.7	42466.7	22548.3	181074	197716	198304	17233.2	8394.13	6744.11	18132.4	11891.7	11903.4	8361.3	56875.5	37528.1	67164.5	17612	34161.4	50159.3	75738.8	22201	11357.3	8325.06	91212	37914.7
671	793.707	33.3123	4.21698	2378.1	3	1.53363	GPI- NA	GPI- CA	0.00297583	18.6018	208301	294111	329851	202181	236989	285149	237276	234798	282946	179734	222838	210075	236120	221305	361532	157820	1.38075e+06	135863	128465	179385	200409	225660	115904	166864	231556	285149	84879.8	372296	352094	372643	146666	175371	366173	478632	116108	42207.4	509787	68438.1	24634.9
673	902.912	26.0024	2.57978	1803.81	2	3.68836	GPI+ CA	GPI- CA	9.45294e-06	22.71	162485	150396	160849	229772	184208	137177	165473	167126	237796	269919	171797	232226	232434	204535	69634.2	106825	49734.1	58451.2	72172.4	45509.7	156328	115393	56519.6	189635	179986	137177	59194.1	264994	295911	559623	113072	193863	360457	442363	22363.4	28569.3	18362.3	29443.5	13840
674	530.267	18.2248	1.02922	1058.52	2	8.26479	GPI+ CA	GPI- CA	3.52906e-06	40.9254	28807.2	30601.1	33452.2	34120.1	37228.8	38306.4	24691.5	48531	54997.1	51158.8	36710.5	61993.6	53554.1	57122.3	1659.32	8217.48	10972.5	7104.93	8364.44	3409.38	27715.7	23479	11754.5	28160	36375.5	38306.4	8832.81	76950.7	68437.7	106068	24161.9	51752.3	83051.4	123543	532.9	2197.69	4051.16	3578.95	1603.99
675	1163.56	51.9039	2.96728	2325.11	2	7.71986	GPI+ CA	GPI- NA	1.95412e-06	37.0384	237599	315845	235052	326752	386285	330765	192651	397810	579762	629121	573621	549882	538591	560878	23232	75700.4	66286.6	40834.8	82354.9	89416	228597	242336	82593.2	269675	377430	330765	68916.5	630767	721449	1.30436e+06	377543	459043	835244	1.21305e+06	7461.07	20245.4	24473.7	20569.6	15792.6
677	647.291	18.7439	1.27997	1292.57	2	3.33584	GPI+ CA	GPI- NA	1.99552e-05	19.2181	30990.9	29465	19605	28884.3	28774.6	25903.1	18274.3	57250.5	76596.6	87892.9	47619.1	67729.1	67577.6	74056.1	6779.29	14318.8	250.577	18935.5	17826.5	24741.7	29816.7	22607.3	6888.86	23838.8	28115.1	25903.1	6537.19	90776.3	95315.8	182228	31341.7	56540.4	104799	160166	2177.2	3829.43	92.5154	9538.34	3418.46
678	738.023	44.78	2.11797	2211.05	3	2.49407	GPI+ CA	GPI- CA	0.00290822	30.937	115171	334460	95591.3	46379.5	68104.5	111155	81152.1	128801	199593	92720.6	118840	139143	174669	85136.3	52640.9	97905.3	96330.9	36818.7	66740.4	57778.8	110808	256618	33589.2	38277.9	66543.4	111155	29030.2	204227	248372	192238	78217.5	116157	270876	184130	16905.9	26183.9	35566.3	18546.6	12798.4
679	699.328	40.8296	2.17835	698.321	1	3.91034	GPI+ CA	GPI- CA	0.00182911	54.2113	25354.2	31063.8	41318.1	58223.6	67540.7	33392.6	34769.5	48464.9	51381.7	114546	78152.2	54035.4	44790.7	52960	4519.28	12661.4	134599	20295.3	22267.8	6135.46	24393.6	23834	14518.5	48053.1	65992.6	33392.6	12438	76846	63938.7	237489	51437.8	45108.9	69461.1	114540	1451.39	3386.19	49695.2	10223.3	4270.15
681	893.497	27.2934	1.88137	892.489	1	7.06025	GPI- CA	GPI+ CA	2.11534e-05	36.0998	140156	36092.8	361742	373467	68222.4	69183.2	345807	44039.9	44946.3	105365	45739.6	60644.9	64851.8	84310.5	540143	226173	11453.5	410286	350588	600438	134846	27692.6	127110	308230	66658.6	69183.2	123704	69829.7	55930.6	218453	30104.7	50626.5	100572	182344	173470	60487.9	4228.73	206672	67229.8
682	616.348	25.69	3.75358	1230.68	2	5.29417	GPI- CA	GPI+ NA	0.000402786	76.6159	39179.9	56849.5	68484.2	49101.6	37770.6	41878.7	58038.2	51930.2	61214.1	49540.9	44200.5	200652	48867.7	58417.8	156684	154202	19621.4	421925	387026	359148	37695.5	43618.4	24064.2	40524.5	36904.8	41878.7	20761.8	82340.5	76174	102713	29091.6	167505	75783.8	126344	50319.7	41240	7244.43	212535	74217.3
684	412.753	15.0482	2.35792	823.491	2	1.20784	GPI- NA	GPI+ NA	0.297564	122.277	25567	18802.6	25951.4	18094.6	22881.8	12543.8	24627.4	79969.4	6569.96	15823.2	16682.4	6015.95	6643.24	19094	32423.6	52132.3	247630	21684.7	28344.2	28030.9	24598.3	14426.5	9118.9	14933.8	22357.3	12543.8	8809.85	126800	8175.58	32806.2	10980	5022.13	10302.3	41295.9	10413	13942.3	91427.5	10923.2	5435.38
685	1485.82	90.3391	1.9167	2969.63	2	18.9104	GPI+ CA	GPI- CA	0.126471	84.6915	3.44558e+06	936331	943652	67384.5	530718	334550	2.57215e+06	4.35866e+06	1.50461e+06	2.15029e+06	803355	5145.59	1.0625e+06	1.50492e+06	1.98004e+06	341789	678101	136391	98194.1	23537.9	3.31504e+06	718411	331583	55613.7	518552	334550	920127	6.91109e+06	1.87232e+06	4.45821e+06	528748	4295.55	1.64773e+06	3.2548e+06	635899	91408.4	250361	68704	18830
687	654.382	19.7144	1.19405	653.375	1	6.86656	GPI+ CA	GPI- CA	6.66177e-05	44.917	35928	39628	43650.4	42766.6	40867.5	40102.1	31113.8	60060.6	32174.2	39700.1	75358.2	56591.3	38342.5	42982.1	1866.02	5997.2	133917	9021.07	9067.8	3457.1	34566.8	30405	15338	35296.1	39930.8	40102.1	11130.2	95232.1	40037.2	82310.4	49598.9	47242.5	59461.3	92960.4	599.28	1603.9	49443.4	4544.16	1738.87
689	469.194	21.4361	1.2267	936.374	2	18.0162	GPI+ CA	GPI- CA	1.01072e-08	17.2315	32887.8	25504	14492	30398.7	35181.2	34083.2	19396.9	36844.8	25499	36402.7	34925.6	44991.3	38836.6	30992.6	920.798	1221.39	29116.6	2051.08	1630.53	2229.55	31641.7	19568.2	5092.22	25088.6	34374.8	34083.2	6938.79	58421.1	31730.7	75473.7	22987.1	37558.8	60227.5	67030	295.719	326.65	10750.1	1033.18	312.676
690	423.694	19.7144	2.98735	845.374	2	7.52125	GPI- NA	GPI- CA	9.03237e-08	19.995	31640.4	32243.3	40750.7	36187.8	32843.2	31631.4	25663.2	52589.4	40073.6	34439.5	41905.9	47563.2	41501.6	51521.8	3608.19	9608.94	404497	5265.53	5139.52	7236.11	30441.6	24739	14319.1	29866.5	32090.4	31631.4	9180.41	83385.8	49867.1	71403.4	27581.4	39705.9	64360.4	111430	1158.79	2569.82	149344	2652.4	985.57
691	431.548	19.6335	0.898333	1291.62	3	3.36783	GPI+ CA	GPI- CA	0.000117156	27.8204	36407.3	35095.3	23535.3	22556.1	23994.6	41432.8	33392.1	54772.6	34054.5	25042.7	25974.2	35842.1	34095.7	37442.5	14399.3	14891.8	2444.64	8113.12	11027.3	12320	35027.9	26927.3	8269.89	18616	23444.6	41432.8	11945.2	86847.5	42377	51921.1	17095.6	29921	52875.4	80979.6	4624.4	3982.67	902.584	4086.81	2114.64
692	597.295	33.5398	2.88495	1788.86	3	14.6399	GPI+ CA	GPI- NA	1.22364e-07	35.1181	98855.2	97945.1	67349.8	106701	112691	165619	72789.4	219070	229121	283661	192807	247401	245139	240023	10255.8	16332.3	1625.55	19961.2	18911.1	9641.81	95109.7	75149.5	23665.6	88062.7	110108	165619	26038.7	347357	285116	588115	126901	206531	380160	519115	3293.71	4367.93	600.168	10055	3626.44
693	451.917	16.6502	0.98975	1352.73	3	9.54503	GPI+ CA	GPI- CA	1.13383e-08	19.1601	36788.8	41596.4	20775.9	33123.2	28307	34971.3	21631.5	42805.7	46019.2	36197.2	34376.4	46004.9	39372.5	42401.4	3225.96	3678.48	32429.3	5073.39	4387.25	3433.61	35394.9	31915.3	7300.3	27337.2	27658.2	34971.3	7738.17	67872.7	57265.8	75047.7	22625.7	38404.9	61058.7	91704.4	1036.03	983.776	11973.2	2555.61	841.314
695	990.562	23.7537	1.82395	989.554	1	11.8438	GPI+ CA	GPI- CA	4.69066e-07	26.8223	95650.5	115025	95917.9	169920	156769	117309	63067.1	178589	123961	252956	127474	151883	146485	188816	7555.8	26800.1	176086	15564	10729.6	16049	92026.4	88254.3	33703.9	140238	153176	117309	22560.8	283170	154255	524455	83900.1	126792	227168	408365	2426.58	7167.44	65012.8	7840	2057.54
696	540.751	51.7426	1.96908	1079.49	2	5.28286	GPI+ CA	GPI- CA	0.000433463	90.7983	25491.6	40387.4	35485.5	33261.4	40840.9	34720.3	38685.4	70464.7	52318.5	42419.7	71644.5	61162.8	55578.8	55571.4	3222.35	4662.73	66899.7	7099.65	22488	3605.43	24525.8	30987.7	12469	27451.2	39904.8	34720.3	13838.8	111729	65104.5	87948.8	47154.6	51058.8	86191.3	120188	1034.87	1247.01	24700	3576.29	4312.37
697	582.319	35.1609	2.28255	1162.62	2	3.72848	GPI- CA	GPI+ CA	5.28701e-06	18.426	68881.5	67535.2	122910	83384.4	77961	79911.1	137214	37166.4	39997.2	32136.6	28452.6	49515	35066.2	36573	128809	144939	72855.1	146030	158258	109425	66271.6	51817.2	43188.6	68818.8	76174	79911.1	49085	58931	49772	66628.9	18726.8	41335.2	54380.4	79098.9	41367.6	38762.7	26898.8	73559.3	30348
698	770.403	42.4138	2.28573	1538.79	2	11.9053	GPI+ NA	GPI- CA	0.000157305	68.3938	105831	138850	152983	181174	193279	159756	111815	189890	65847.2	35254.9	48418.2	83828.7	46840.4	66530.4	2546.85	868.585	153454	7704.29	7901.28	3711.57	101821	106535	53755.7	149527	188849	159756	39999.2	301090	81939.4	73093.9	31867.7	69980.3	72639.8	143890	817.934	232.295	56656.8	3880.87	1515.17
699	771.838	48.984	1.95735	1541.66	2	196.118	GPI+ NA	GPI- CA	0.000827187	121.157	268970	336416	418362	401405	342561	311793	378123	84893.3	110695	81894	118210	83173.3	83285.9	74667.7	6468.38	8923.16	22657.8	0	1088.84	302.778	258779	258119	147005	331288	334709	311793	135265	134607	137747	169791	77803.1	69433.2	129159	161489	2077.35	2386.42	8365.48	0	208.8
700	472.912	13.5286	1.62013	1415.71	3	8.13024	GPI- CA	GPI+ CA	2.38728e-07	20.401	53346	16062.8	67891	34484.5	8503.31	26270.2	100315	26161.8	19808.4	13558.6	16826.1	18619.5	22388.1	20039.2	295685	113052	3197.64	137842	176055	164864	51324.8	12324.3	23855.7	28460.7	8308.4	26270.2	35885.3	41482.1	24649.3	28111	11074.5	15543.6	34719.3	43340.2	94960.5	30234.8	1180.6	69434.8	33760.8
701	416.25	20.9306	1.2626	830.486	2	2.62805	GPI+ NA	GPI+ CA	2.39003e-05	19.494	7687.34	7078.7	15183.7	290174	5808.86	3645.38	13773.2	4027.89	6289.77	4299.31	4257.54	4344.32	3503.27	4766.11	15755.9	30234	21470.2	12654.8	10604.5	12206.2	7396.08	5431.21	5335.3	239486	5675.7	3645.38	4927.04	6386.63	7826.91	8913.76	2802.2	3626.65	5432.85	10308	5060.07	8085.82	7927	6374.55	2033.55
702	561.339	19.7144	1.12798	560.332	1	5.22425	GPI+ CA	GPI- CA	1.28731e-05	28.6063	26018.7	18449.9	38010.5	41996.8	38970.7	21999.8	18751.7	26471.6	31598.7	60678.8	33389.2	42952.4	40454.9	48946.4	6525.76	7692.83	106006	8660.67	7243.14	7434.48	25032.8	14155.9	13356.2	34660.8	38077.5	21999.8	6707.99	41973.4	39321	125805	21975.9	35856.8	62737.3	105860	2095.78	2057.38	39138.5	4362.62	1388.97
704	491.234	50.6814	3.6828	1470.68	3	82.3294	GPI+ NA	GPI- CA	3.81242e-06	89.6738	340803	254135	204030	236754	180849	221026	316497	29480.6	90734.7	35468.4	81148.6	41981.3	69338	38459.7	932.504	1612.08	42140.2	439.517	1353.74	219.274	327891	194988	71692.6	195398	176704	221026	113219	46744.4	112909	73536.7	53409.9	35046.1	107529	83179.5	299.478	431.137	15558.6	221.397	259.598
705	647.358	48.3774	6.06122	1939.05	3	8.73682	GPI+ CA	GPI- CA	6.66676e-09	13.4001	199198	279420	169535	175840	322873	253920	187193	298593	432869	336340	390252	362630	337579	330728	49304.2	127111	37672	35548.9	40132.8	46412	191651	214388	59571.8	145124	315472	253920	66963.9	473448	538656	697335	256854	302724	523516	715290	15834.3	33994.8	13908.9	17907	7695.98
706	934.955	36.981	1.41457	1867.89	2	8.23936	GPI+ CA	GPI- CA	5.37797e-06	44.8191	102776	175414	137400	144739	132413	139055	109073	228412	179207	181934	198313	157103	136530	171986	25422.1	38243.2	160608	23778	30289.5	11132.6	98881.5	134588	48280	119456	129377	139055	39018.2	362170	223003	377203	130524	131150	211731	371966	8164.43	10227.8	59298.2	11977.7	5808.4
707	498.583	12.2314	1.8938	1492.73	3	5.55876	GPI- NA	GPI+ CA	7.04254e-05	33.249	15241.9	15464.5	39054	347961	8470.57	10506.2	47234.4	8414.83	14719.1	10815	8988.17	7063.9	4951.78	9697.65	62609	131626	50886	35284.9	52692.5	66041	14664.4	11865.3	13722.9	287179	8276.4	10506.2	16897	13342.6	18316.3	22422.8	5915.79	5896.96	7679.19	20973.8	20107.2	35202.2	18787.6	17774	10104.5
711	643.312	15.8834	1.06455	1284.61	2	3.9289	GPI- NA	GPI+ CA	0.000300308	40.87	119280	53652.2	159398	152253	89829.4	52728.5	137031	13522.2	20307.7	41453.6	19988.2	16613.1	19524.4	26107	225575	143652	6186.01	79255.2	70401	115572	114761	41165.2	56009.8	125658	87770.3	52728.5	49019.7	21440.9	25270.7	85945.8	13155.8	13868.6	30278.3	56463.4	72444.5	38418.5	2283.93	39923.1	13500.3
712	786.508	23.946	1.98538	785.501	1	3.10345	GPI+ NA	GPI- CA	0.000153156	32.1085	89475.6	77377.4	109624	157841	136885	90287.1	86545.4	96628.6	76501.5	135702	80053.5	112495	84833.4	124469	17207.1	27127.1	120109	28317.7	25122.5	44701.8	86085.5	59368.7	38520.1	130269	133747	90287.1	30959.5	153214	95197.5	281352	52689.2	93910.9	131559	269198	5526.15	7254.9	44345.5	14264.4	4817.57
715	1077.49	17.1064	1.29327	2152.96	2	5.31231	GPI+ NA	GPI- CA	1.31776e-06	21.1711	284525	316968	208979	195255	166492	246512	187448	155931	272185	178909	176283	265622	217476	225564	44160.4	34099.3	161018	39023.3	42813.7	38527.8	273744	243198	73431.8	161148	162676	246512	67055.1	247244	338703	370932	116025	221741	337261	487843	14182.3	9119.54	59449.3	19657.2	8210.09
716	725.996	37.5371	2.63288	2174.96	3	30.0622	GPI+ CA	GPI- CA	1.27236e-06	55.9703	88216.4	136072	78942.4	80103	112700	123728	74170.4	143178	305451	210357	157760	210911	219434	188859	11038.1	15207.2	3168.85	7124.69	10483.6	2862.88	84874	104403	27739	66110.6	110117	123728	26532.7	227022	380100	436134	103834	176069	340296	408458	3544.95	4067.02	1169.97	3588.9	2010.36
717	620.917	26.0024	2.49482	1859.73	3	3.79206	GPI+ CA	GPI- CA	1.34487e-06	23.5743	117233	91749.5	105505	106770	136201	98179	134333	123466	139833	172685	157184	156311	163055	142310	59483.5	68114.8	37813.1	38566.4	49637.9	31012	112791	70395.9	37072.7	88119.6	133079	98179	48054.4	195768	174006	358028	103454	130489	252865	307783	19103.4	18216.7	13961	19427	9518.72
718	640.872	49.142	1.71313	1279.73	2	7.32917	GPI+ CA	GPI- NA	0.00374914	85.94	52818.3	48252	65464.6	59205.7	58038.4	49921.3	53462.4	104771	87404.9	130118	112485	88715.4	126894	121881	14730.3	12716	2188.51	782.759	18363.6	26011.9	50817.1	37021.9	23003.1	48863.6	56708	49921.3	19124.9	166125	108766	269775	74034.7	74059.8	196787	263600	4730.72	3400.79	808.019	394.298	3521.46
719	471.269	10.4459	1.39273	940.523	2	9.97693	GPI- NA	GPI- CA	9.21231e-05	51.3678	19931.3	28689	39300.2	21766.6	23313.6	23667.5	30207.5	18135.9	19520.7	15406.8	56040.8	47764	29123.9	26997.2	506.901	2125.43	88730.9	3106.29	3827.63	2215.3	19176.1	22011.9	13809.4	17964.4	22779.2	23667.5	10806	28756.4	24291.3	31943	36884.7	39873.5	45165.2	58388.7	162.794	568.428	32760.3	1564.73	733.998
720	779.466	32.9967	1.61632	778.458	1	13.2036	GPI+ CA	GPI- CA	2.92143e-08	18.9536	42160.9	72287	64936.1	46442	94002.9	65291.8	38587.1	127187	122900	96578.7	136762	175739	150491	119303	7297.67	11548.8	111115	10969.8	10720.9	8462.04	40563.5	55463	22817.4	38329.5	91848.2	65291.8	13803.6	201668	152935	200237	90013.3	146707	233381	258024	2343.68	3088.63	41024.6	5525.81	2055.87
721	681.354	53.1891	3.03847	1360.69	2	6.03856	GPI+ CA	GPI- CA	0.00408991	77.8351	190949	176482	124591	125966	103184	146625	195941	114988	155356	136790	169996	300980	264171	87121.2	52280.8	61829.2	30241.4	35719.9	3870.36	47663.4	183714	135408	43779	103962	100818	146625	70093.3	182324	193323	283606	111887	251259	409675	188423	16790.2	16535.7	11165.4	17993.1	742.192
723	473.861	28.0358	1.4444	1418.56	3	106.642	GPI+ NA	GPI- CA	8.20586e-08	45.0142	108850	89783.2	76339.4	49656.7	114974	95583	25406	13577.5	29025.6	15049.8	23827	20770	27467.1	15581.4	174.539	280.919	1996.74	271.77	212.775	99.3763	104726	68887.2	26824.4	40982.6	112338	95583	9088.38	21528.5	36119.1	31202.7	15682.3	17338.8	42595.8	33698.9	56.0539	75.1292	737.214	136.898	40.8023
724	425.761	8.6058	2.08347	849.507	2	3.83386	GPI- NA	GPI+ CA	0.000417977	37.4454	200807	144028	9539.74	12353.9	11532.9	7657.99	16414.8	453.386	565.378	625.75	953.528	1039.3	357.588	673.172	34737.9	52124.3	118287	2027.75	3188.46	2453.87	193199	110507	3352.1	10195.9	11268.6	7657.99	5872.02	718.889	703.549	1297.37	627.588	867.609	554.546	1455.92	11156.3	13940.2	43672.5	1021.43	611.43
726	523.744	23.7537	1.59102	1045.47	2	11.4325	GPI+ CA	GPI- CA	1.49699e-07	21.1125	53951.2	44573.9	44177.1	72776.1	84981.6	63683.3	60650.6	75450.1	45413.8	77245	89061.2	92441.8	69672.3	67492.9	6216.3	13789	105294	6958.28	6321.89	6092.29	51907.1	34199.8	15523.1	60063.5	83033.7	63683.3	21696.3	119634	56512.3	160152	58617.9	77170.6	108047	145972	1996.4	3687.74	38875.6	3505.08	1212.3
727	581.306	31.9267	1.31013	1160.6	2	5.55135	GPI+ CA	GPI- NA	6.70868e-08	15.5312	64758.3	111823	60880.4	78618.2	67610.7	75778.1	50829.5	72346.3	89577	74519.8	69278.7	100553	69639.3	70892.5	12184.4	7320.61	491.813	15047.8	12922.5	14243.8	62304.7	85797.3	21392.3	64885.1	66060.9	75778.1	18183	114712	111468	154502	45597.5	83942.2	107996	153324	3913.08	1957.83	181.582	7580.02	2478.06
728	655.888	37.689	1.65377	1309.76	2	2.28467	GPI- CA	GPI+ CA	0.000162074	25.0834	65682.2	64339.7	93588.2	80169	58585.7	72600.5	85834.4	45224.3	43340.8	39887.9	35406.2	49208.1	34553.1	40132.1	84248.7	59148.2	29004.3	106271	108728	66752.1	63193.5	49365.4	32885.3	66165	57242.8	72600.5	30705.2	71707.6	53932.8	82699.5	23303.4	41079	53584.8	86796.5	27056.9	15818.7	10708.7	53531.5	20850.1
729	536.311	12.498	1.98797	1070.61	2	5.77981	GPI+ CA	GPI- CA	5.52464e-07	21.1404	67165.4	67616.7	104857	122478	113290	93712.8	89043.7	86884.7	95833.1	122119	123106	110147	118299	138519	7609.87	22188	156499	20810.2	23095.6	15036.4	64620.6	51879.7	36844.8	101084	110694	93712.8	31853.3	137764	119253	253189	81025.5	91950.5	183458	299584	2443.95	5933.99	57781.1	10482.7	4428.89
730	700.711	55.4288	7.20148	2099.11	3	19.0838	GPI+ CA	GPI- CA	0.00235512	57.3596	368347	556862	175853	87359.5	433010	129970	201116	908676	877570	1.36405e+06	926189	67130	466661	504330	176557	177198	137955	43327.6	54525.6	17007.6	354391	427259	61791.7	72099.4	423084	129970	71944.6	1.4408e+06	1.09204e+06	2.82809e+06	609595	56040.3	723695	1.09075e+06	56702.1	47389.9	50934.1	21825.3	10456
731	584.832	38.085	1.8594	1167.65	2	6.15705	GPI- CA	GPI+ NA	2.06151e-07	17.7967	13403.8	9092.34	20121.3	17112.5	10221.1	11946	16262.4	46661.2	43395.3	40189.9	33994.2	55522.7	48560.8	41428.5	61985.3	46892.6	20837.6	224932	321852	270572	12895.9	6976.21	7070.28	14123.3	9986.78	11946	5817.48	73986	54000.5	83325.8	22374.1	46350.5	75307.9	89600.3	19906.9	12541	7693.46	113304	61719.3
734	507.229	45.0024	2.03805	1518.66	3	50.055	GPI+ NA	GPI- CA	5.79568e-06	91.7232	140247	153472	125911	132688	120099	135769	116346	23779.7	47675.6	28293.3	35340.3	31071.6	41852.8	21027.8	2248.94	6291.55	13114.5	473.312	1322.75	164.996	134933	117753	44242.9	109510	117346	135769	41620.1	37705.1	59326.9	58660.5	23260.1	25938.6	64905.1	45478.3	722.259	1682.62	4842	238.421	253.654
736	740.402	43.2776	1.34627	1478.79	2	6.20774	GPI- CA	GPI+ CA	9.72422e-08	19.0783	103134	115945	168079	124637	108753	116301	207719	39227.1	44905.8	50173.8	57419.9	56371.1	48352.3	45857.1	243420	301309	100780	280911	369383	260401	99226.5	88960.2	59060	102866	106260	116301	74306.6	62198.5	55880.2	104025	37792.4	47058.7	74984.4	99178.4	78175.6	80582.3	37208.9	141503	70834
738	630.844	34.55	3.6011	1259.67	2	2.77643	GPI- CA	GPI+ CA	1.87012e-05	18.925	57281.5	85509.4	79097.2	69935.1	88426.4	48517.8	82858.7	56061.8	47262.1	50332.2	40499.6	58910.4	38872.5	46081.8	109999	74548.5	21321.7	109321	132866	160023	55111.2	65608.1	27793.4	57718.8	86399.5	48517.8	29640.7	88891.6	58812.3	104354	26655.8	49178.5	60283.3	99664.3	35326.7	19937.3	7872.16	55067.9	25478.7
739	1016.13	32.6128	2.08177	3045.37	3	10.1772	GPI+ NA	GPI- CA	8.00152e-07	29.5041	290237	439152	181318	137299	197799	275366	126709	160125	324669	154536	167822	227651	264293	196458	22503.1	26940.7	314474	21196	20266.9	21516.1	279241	336944	63711.9	113316	193265	275366	45327	253894	404014	320400	110456	190043	409864	424894	7226.99	7205.05	116107	10677	3886.45
746	674.345	42.3352	1.89295	1346.68	2	66.4801	GPI+ NA	GPI- CA	0.000204843	91.1042	162438	168433	177326	190507	134665	141025	147871	36373.1	35879.4	32697.7	38792.8	31067.4	27054.9	31188.6	1758.39	1891.11	7631.2	917.626	13.3574	571.425	156284	129232	62309.2	157229	131578	141025	52897.5	57673.2	44647.8	67792.2	25532.4	25935.1	41956.5	67453.9	564.716	505.761	2817.51	462.234	2.56146
747	619.268	56.4425	4.13858	1236.52	2	5.99235	GPI+ CA	GPI- CA	9.73638e-05	41.0195	120317	105245	77027.3	126261	169520	163198	129882	226553	156355	308122	437255	370992	246062	218107	45329.9	46315.8	54514.7	30534.4	41906	67985	115759	80750.7	27066.1	104206	165635	163198	46462.2	359223	194566	638831	287790	309705	381591	471716	14557.9	12386.7	20127.4	15381	8036.02
748	445.243	24.3122	2.30418	888.471	2	3.18931	GPI- NA	GPI- CA	6.83939e-06	28.37	14483	29300.1	24449.3	15616.6	32965	27268.2	23009.5	45822.8	49057.3	40861.7	43571.4	49377.2	38433.2	42451.9	51512.5	26378.3	95889.5	17826.1	13815.3	9958.62	13934.3	22480.8	8591.07	12888.7	32209.4	27268.2	8231.11	72656.7	61046.3	84718.6	28677.6	41220.2	59602	91813.6	16543.5	7054.64	35403.3	8979.49	2649.27
749	578.931	14.9025	1.65638	1733.77	3	10.3564	GPI+ CA	GPI- CA	7.91664e-06	29.8494	119814	98632.2	67685.4	92856.7	79683.7	72856.3	92020	44020.1	106298	123830	64806.9	91911.3	97165.3	98035.3	14583.7	10183.5	1509.49	7343.69	7117.69	11446.6	115274	75676.7	23783.5	76636.4	77857.2	72856.3	32918	69798.2	132276	256736	42654.3	76727.7	150683	212028	4683.62	2723.47	557.318	3699.22	1364.91
750	876.684	35.4816	1.97155	2627.03	3	10.9442	GPI+ CA	GPI- CA	6.27175e-08	21.1727	235341	301914	130778	183615	209921	228115	165758	325655	200241	184018	247166	261372	199372	212911	24792.9	27273.7	482809	18836	21171.9	23851.2	226425	231647	45953.3	151541	205109	228115	59295.9	516358	249178	381525	162678	218194	309185	460478	7962.35	7294.11	178258	9488.2	4060
751	622.339	30.8949	1.8716	1242.66	2	3.92519	GPI- CA	GPI+ NA	1.14503e-06	18.0399	50971.4	43913.7	82919.3	48869.6	49636.6	58172.9	63868.2	80859.9	55250.2	54556.3	48320.1	68343	55205.7	61346.7	105001	132538	1361.1	258260	233110	221693	49040.2	33693.3	29136.4	40333	48498.8	58172.9	22847.3	128211	68752.6	113112	31803.1	57052.8	85612.7	132679	33721.4	35446.1	502.531	130093	44702
752	1009.53	90.3535	1.82935	3025.56	3	12.7179	GPI+ CA	GPI- CA	0.142933	95.0619	2.83348e+06	825867	1.01229e+06	36951.7	373022	214291	2.53744e+06	3.40291e+06	1.02547e+06	1.19808e+06	545079	4795.72	732717	1.0215e+06	1.59047e+06	387036	548892	109418	148023	9805.76	2.72612e+06	633656	355701	30497	364471	214291	907707	5.39566e+06	1.27608e+06	2.48399e+06	358757	4003.48	1.13629e+06	2.20927e+06	510788	103509	202656	55117.1	28385.3
753	714.344	25.8471	3.37832	1426.67	2	2.50304	GPI+ NA	GPI- CA	1.13693e-06	11.438	149645	180227	176028	155341	145508	192022	154777	176152	161067	132522	125607	159310	151430	150814	45703.4	56411.8	93809.5	61556	59326.2	60081.3	143976	138281	61853.3	128206	142172	192022	55367.9	279307	200430	274758	82671.4	132992	234837	326176	14677.9	15086.8	34635.4	31007.5	11376.6
754	590.303	23.946	2.18717	1178.59	2	6.30307	GPI- NA	GPI+ CA	3.95326e-05	32.5048	44333.1	66041.6	90109.5	464648	25594.5	30307.3	60912.6	25852.3	38534.7	31461.1	24427.9	27418.1	13322.8	20129.6	282203	423869	43652.1	128624	136548	224161	42653.4	50671.2	31662.9	383483	25007.8	30307.3	21790	40991.3	47952.1	65228.3	16077.8	22888.7	20661	43535.7	90631	113360	16116.8	64791.5	26185
755	826.431	27.9621	1.6582	1650.85	2	6.11804	GPI- CA	GPI+ NA	1.31983e-08	11.1952	61493.8	54979.6	125011	119680	60087.2	46734.3	52969.6	88630.2	103181	104780	80476.7	110688	105755	104654	161489	163300	32786.2	688833	576305	565463	59163.9	42183.8	43926.7	98774.5	58709.9	46734.3	18948.6	140532	128398	217240	52967.7	92402.6	164005	226343	51862.9	43673.1	12105	346985	110514
757	474.738	32.9126	1.69115	947.462	2	13.6919	GPI+ CA	GPI- CA	2.44096e-07	22.653	41323.1	36354.6	21326.7	60184.1	73769.5	56288.4	38215.2	79241	49768.1	82348.2	99601.8	97536.5	65226.1	71666	3988.5	3694.67	48677.7	6928.84	4413.7	5728.67	39757.5	27893.5	7493.83	49671.1	72078.5	56288.4	13670.6	125645	61930.8	170733	65555.4	81423.6	101152	154997	1280.93	988.106	17972.3	3490.25	846.386
758	705.961	25.534	4.32687	2114.86	3	50.936	GPI- NA	GPI- CA	8.17392e-08	32.0063	239226	279616	243126	193768	164671	209993	203159	62682.3	74040.2	34010.3	38857	31609.6	47746.2	50707.9	816.153	1659.06	767492	994.743	1194.72	668.355	230162	214539	85430.3	159920	160896	209993	72675.3	99389	92134.7	70513.5	25574.7	26387.8	74044.6	109670	262.112	443.701	283365	501.08	229.103
759	437.755	32.3093	1.15275	873.496	2	3.81606	GPI+ CA	GPI- NA	2.77469e-05	24.1636	10521.4	10408	8223.67	9537.16	11238.6	9295.05	8403.66	41116.2	44920.1	51269.3	34628.5	65208.2	67744.9	48130.1	4186.45	4556.66	18397.9	12335	11446.1	15865.2	10122.8	7985.66	2889.66	7871.2	10981	9295.05	3006.21	65193.9	55898	106297	22791.6	54435.9	105058	104094	1344.5	1218.64	6792.68	6213.5	2194.95
760	461.274	29.2589	4.57427	920.533	2	15.3983	GPI+ NA	GPI- CA	3.62638e-10	13.3496	69417.1	79934.5	63065.6	89800	102574	79424.3	68913.4	68097.8	68673.5	72365	70292.7	60910.3	58310.4	77301.7	3878.9	8087.59	50373.3	4610.39	4883.06	3753.42	66787	61330.7	22160.2	74113.6	100223	79424.3	24652.1	107976	85456.4	150034	46264.9	50848	90427.5	167186	1245.73	2162.95	18598.3	2322.38	936.391
761	793.482	23.5294	1.7978	792.475	1	2.20568	GPI- NA	GPI- CA	0.000605209	25.1488	29111.3	67668.3	87856.2	55076.4	89693.8	59270.1	68702.9	70193.8	63234.6	123515	76140	93289.3	67419.4	85168	278534	155234	239923	34238.1	40553.2	37702.6	28008.3	51919.3	30871.2	45455.6	87637.9	59270.1	24576.8	111299	78688.3	256083	50113.5	77878.1	104554	184199	89452.5	41516	88582.1	17246.7	7776.61
763	430.849	43.3577	1.18232	1289.53	3	7.44815	GPI+ CA	GPI- CA	4.12317e-06	26.2733	33058.2	45042.8	22774.5	26194.4	34346.7	35924.6	43844.8	50631.7	46229.8	34409.8	31473.4	62205.2	53180.6	34738.3	5950.17	14898.1	304.029	6149.98	7497.68	4355.01	31805.7	34559.6	8002.58	21618.8	33559.4	35924.6	15684.4	80281.7	57527.8	71342	20715	51929	82472.2	75131	1910.93	3984.37	112.25	3097.92	1437.78
765	776.023	58.423	2.24572	2325.05	3	6.62477	GPI+ CA	GPI- CA	0.000124966	53.4934	134620	179777	288162	137217	179536	241731	299107	181923	294470	247587	471595	435490	271834	262355	74807.6	115206	109316	22567.1	72441.7	45066.5	129520	137936	101255	113248	175421	241731	106998	288457	366434	513322	310392	363547	421559	567414	24024.8	30810.9	40360.5	11367.7	13891.7
766	468.906	50.756	2.75763	1403.7	3	3.74101	GPI+ NA	GPI- CA	0.000323213	49.6085	149235	135349	59321.8	87160.4	81244.7	114122	148117	122810	127623	71075.9	98779.1	153983	102436	82046.1	42814.8	23827.2	175502	23487.1	45283.4	18152.5	143581	103848	20844.7	71935.1	79382.4	114122	52985.5	194727	158812	147362	65013.9	128545	158858	177447	13750.2	6372.37	64797.2	11831.1	8683.69
767	555.295	10.5166	1.26438	1108.58	2	8.14279	GPI+ NA	GPI- CA	2.68702e-06	48.2645	19486.5	19263.8	82725.4	30068	27319.2	26711.7	65778	22129.6	29735.8	32343.7	32556.2	34873.6	29281.1	37465.4	79.1471	4208	40547.4	2571.67	5954.3	2968.09	18748.2	14780.4	29068.3	24815.7	26692.9	26711.7	23530.5	35088.6	37002.8	67058.3	21427.7	29112.5	45409	81029.1	25.4185	1125.39	14970.5	1295.42	1141.82
768	502.814	51.0307	2.08235	1003.61	2	2.88824	GPI+ CA	GPI+ NA	0.278841	238.235	20881.6	11616.5	20494.9	12955.9	6855.69	14695.4	25108.1	53361.9	2691.88	174.352	4261.64	660307	2786.34	184.346	96979.9	88568.9	61379.7	29501.7	30035	47859.3	20090.4	8912.87	7201.56	10692.7	6698.55	14695.4	8981.84	84610.5	3349.74	361.484	2804.9	551226	4321.05	398.698	31145.6	23686.9	22662	14860.8	5759.61
770	636.328	37.1353	3.97608	1905.96	3	2.69208	GPI+ CA	GPI- NA	8.32932e-06	16.792	106256	125517	101345	100401	115550	142114	140314	175574	239440	163221	139653	191198	181308	180126	60184	60874.6	53041.1	66642.5	66988.4	68632.1	102230	96304.5	35611	82862.8	112901	142114	50194.2	278390	297956	338407	91915.9	159613	281172	389572	19328.4	16280.4	19583.3	33569.7	12845.9
771	670.848	29.5651	1.48007	1339.68	2	4.89159	GPI+ NA	GPI+ CA	0.000227528	40.6907	26541.2	24762.6	103566	542999	17537	13789	55094.7	17240.7	20044	23856.2	23754.4	23009.4	10327.7	16139.5	67027.4	131842	61596	50164.6	110732	120800	25535.6	18999.4	36391.2	448147	17135	13789	19708.8	27336.8	24942.5	49461	15634.5	19208.3	16016.1	34906	21526.2	35260	22741.9	25269.3	21234.2
772	875.476	29.1828	2.49095	1748.94	2	55.8057	GPI- NA	GPI- CA	8.23964e-06	70.7966	65293.7	63565	43380.4	134153	84510.4	87575.6	45517.6	159323	146666	248135	162582	155341	165650	273526	2023.82	2917.49	1.50108e+06	4550.3	4899.49	620.034	62819.8	48771	15243.1	110719	82573.2	87575.6	16282.9	252623	182509	514460	107008	129679	256889	591575	649.961	780.257	554212	2292.11	939.542
773	937.838	23.605	2.2778	1873.66	2	35.198	GPI+ CA	GPI- NA	2.81236e-05	80.5276	164053	121371	108778	259351	264320	179003	105871	261226	168572	373591	216060	226610	275840	331506	0	6658.66	779.932	13318.2	8015.68	1233.21	157837	93123.1	38222.6	214047	258261	179003	37872.9	414199	209769	774567	142206	189174	427771	716972	0	1780.8	287.958	6708.76	1537.11
774	656.827	11.7684	1.8938	1311.64	2	1.12914	GPI+ CA	GPI- NA	0.241959	13.7636	57114.5	42782.5	88069.3	80900.4	62568.7	57597.7	66121	59808.9	74152.6	78410.1	85509	74532	70516.4	92514	6877.76	42974.1	116253	64815.1	61191.6	77223	54950.5	32825.4	30946	66768.7	61134.5	57597.7	23653.2	94832.9	92274.5	162568	56279.8	62219.4	109356	200087	2208.83	11493	42921.6	32649.2	11734.3
776	811.877	45.5377	2.28553	1621.74	2	9.13272	GPI+ CA	GPI- NA	2.69291e-06	28.4016	105104	100138	80107.7	202124	202427	203220	93803.9	141014	173127	281623	276935	167976	199774	234960	9290.51	19604	12038.8	28820.4	24479	15937.1	101122	76831.8	28148.5	166817	197787	203220	33556.1	223591	215437	583889	182272	140227	309808	508164	2983.69	5242.91	4444.83	14517.6	4694.18
779	584.262	22.2977	1.70425	1166.51	2	5.56765	GPI- CA	GPI+ CA	1.31789e-07	17.1365	36876.5	36393.4	75890.8	40959.7	42143.9	38372.9	50911.9	35932.3	42791.3	33540.7	31880.6	45648.5	34785	37998.4	176044	181547	22853.1	219548	168929	238066	35479.3	27923.3	26666.7	33804.8	41177.8	38372.9	18212.5	56974.3	53248.9	69539.9	20983	38107.4	53944.4	82181.7	56537.5	48553.2	8437.6	110593	32394.3
780	523.75	34.0709	1.5468	1045.48	2	18.4169	GPI+ CA	GPI- CA	4.07413e-08	20.2796	41869.6	30921.8	23165.5	49575.3	53835.1	48680.4	35297.4	47965	37692.9	65817.4	60036.3	61640.9	72510	65142.8	1246.12	2477.47	70343.3	3729.83	3085.35	2744.48	40283.3	23725.1	8139.97	40915.4	52601.1	48680.4	12626.8	76053.3	46904.5	136459	39514.4	51457.9	112448	140889	400.197	662.577	25971.4	1878.82	591.657
781	777.425	41.8632	1.6618	1552.84	2	14.2644	GPI+ CA	GPI- CA	6.66991e-05	62.7837	23795	30682.1	22070.2	42198.1	51528.9	50187.7	29229.9	255380	83252.6	80098.2	60991	197473	73035.5	88485.7	7345.37	14349.4	52261.4	9328.17	9747.59	6123.29	22893.4	23541.2	7755.1	34826.9	50347.7	50187.7	10456.3	404931	103598	166068	40142.7	164851	113263	191374	2359	3837.62	19295.4	4698.86	1869.23
782	678.355	59.6778	2.49822	1354.7	2	1.77021	GPI+ CA	GPI- CA	0.0388497	35.4841	105288	131868	108145	100492	91341.6	110989	185216	208645	141440	114248	198016	276186	126529	121583	100205	58749.4	134197	73357.8	126448	87483.8	101299	101178	38000.4	82938	89247.9	110989	66256.8	330827	176006	236870	130329	230561	196220	262956	32181.2	15712	49546.8	36952.4	24248.1
783	632.812	45.079	2.19552	1263.61	2	10.4841	GPI+ CA	GPI- CA	6.18658e-08	24.595	47014.7	68281.7	59822.5	59015.6	64529.4	57435.5	34241.8	62379.2	76974.7	72747.4	51497.8	76179	73487.8	66663	12049	13809	166232	7937.38	6899.63	4781.62	45233.4	52389.9	21020.6	48706.7	63050.2	57435.5	12249.2	98908.5	95786.3	150827	33894.5	63594.4	113965	144177	3869.59	3693.09	61374.5	3998.28	1323.1
784	428.262	46.579	1.9135	854.509	2	8.4925	GPI+ CA	GPI+ NA	0.884433	232.951	2119.56	1516.57	5138.9	2978.76	1048.26	2942.75	6472.97	11619.3	1179.5	1341.01	872.462	325092	480.726	22311.9	18249.6	27693.6	9976.23	4433.36	5428.53	8451.6	2039.25	1163.61	1805.72	2458.42	1024.23	2942.75	2315.55	18423.5	1467.76	2780.31	574.232	271388	745.508	48255.5	5860.95	7406.41	3683.32	2233.21	1040.99
785	784.493	34.9282	1.73607	783.485	1	4.66515	GPI+ CA	GPI- CA	1.74511e-05	35.3784	52961.5	74242.3	74229.6	61668.8	94997.9	103273	83434.9	113401	101025	93105.8	100742	160182	154872	121583	12717.3	21584.6	139836	21627.7	36378.3	19613	50954.9	56963.2	26083	50896.5	92820.3	103273	29846.8	179809	125714	193036	66306.1	133720	240175	262957	4084.22	5772.6	51628.8	10894.5	6976.03
786	552.765	39.303	1.76132	1103.52	2	12.7642	GPI+ CA	GPI- CA	0.000130536	47.9961	46699.3	55107.3	23267.1	55795.5	63539.3	62437.2	39049.3	18031.3	64041.3	66650.6	71781	88223.4	75383.8	60802.5	1550.87	3343.07	39624.7	7099.01	5450.31	2389.16	44929.9	42281.7	8175.66	46049.1	62082.9	62437.2	13969	28590.5	79692.2	138187	47244.5	73649	116905	131502	498.071	894.074	14629.8	3575.97	1045.17
788	904.399	18.5252	1.25035	1806.78	2	10.9229	GPI+ CA	GPI- NA	1.05808e-05	52.1244	139636	111218	104725	101422	86061.4	89993.4	84631.5	85684.6	109922	135591	63926.5	107235	124207	121876	10351	14924.3	2772.47	4700.78	9759.92	14905.2	134345	85333.1	36798.4	83705.6	84088.7	89993.4	30274.9	135861	136785	281121	42074.8	89520.3	192619	263589	3324.26	3991.38	1023.62	2367.91	1871.59
789	1303.58	28.4119	1.59527	2605.14	2	4.03879	GPI+ CA	GPI- CA	1.39029e-05	24.1387	203648	306747	171913	243055	169409	232290	129178	145084	300214	209824	161645	213531	219339	245237	36299.8	56449.7	283434	54173.7	53400.7	51052.4	195932	235355	60407.1	200598	165526	232290	46210.4	230046	373582	435029	106391	178256	340149	530391	11657.9	15097	104647	27288.8	10240.3
791	983.857	37.373	1.57325	2948.55	3	3.25913	GPI+ NA	GPI+ CA	0.00104185	37.8684	318560	280138	423463	286753	188177	238403	299761	92953.9	76854.2	134260	62462.6	45833.4	53825.5	81135.4	415705	265626	68253.5	236706	184231	343549	306491	214939	148798	236663	183863	238403	107232	147388	95636.4	278361	41111.3	38261.8	83472.3	175477	133506	71039.2	25199.8	119236	35328.7
792	841.754	50.1626	2.11602	2522.24	3	10.5402	GPI+ CA	GPI- CA	4.79329e-06	39.4509	148385	172649	206993	141056	210107	169239	136019	158299	231443	156960	319920	127078	140232	127755	6859.62	19989.7	164096	17497.7	14049.4	19754.1	142763	132467	72733.8	116417	205290	169239	48657.7	250999	288005	325425	210563	106085	217472	276305	2203	5346.07	60586	8814.1	2694.16
793	522.945	22.0647	5.61633	1565.81	3	2.41933	GPI+ NA	GPI- CA	0.000335159	43.7573	60471.4	95256	25787.4	61464.7	42803	55673.7	29643.1	26226.7	28345	28589.1	26806.1	34008.9	26384.3	26157	26428.5	20163.4	1887.92	17244.5	10169.3	7398.06	58180.3	73086.2	9061.26	50728	41821.9	55673.7	10604.1	41585.1	35272.2	59273.9	17643.1	28390.7	40916.7	56571.5	8487.64	5392.52	697.037	8686.56	1950.1
794	588.311	25.0878	2.09337	1174.61	2	5.12892	GPI- CA	GPI+ NA	8.44223e-08	15.1797	28313.9	25764.4	46304.9	33202.3	27594.3	30644.8	41148.1	39133.2	33212.4	33258.3	26681.4	37131.1	32954.7	35731.7	79924.4	101589	16002.1	203556	168052	151767	27241.1	19768	16270.8	27402.5	26961.8	30644.8	14719.7	62049.6	41329.1	68954.5	17561	30997.1	51105.9	77279.5	25668.1	27169	5908.12	102537	32226.3
795	538.839	36.829	1.97173	1075.66	2	6.10093	GPI- CA	GPI+ CA	4.62186e-06	39.9191	43066.2	43535.1	71678.2	49886.9	48605.5	53109.1	105466	21628.4	19639.1	25137.4	18770.3	28529.5	17526.4	20612.5	160582	145421	11291.9	103876	99848.4	193299	41434.5	33402.8	25186.5	41172.7	47491.3	53109.1	37728	34294	24438.7	52117.5	12354.1	23816.5	27179.8	44580.2	51571.6	38891.5	4169.07	52325.3	19147.2
797	650.814	33.7719	1.84235	1299.61	2	10.535	GPI+ CA	GPI- NA	6.71551e-08	28.4009	33188.1	36286.7	36878.4	38552.5	41997.8	45280.1	29771.4	74365.1	84028.1	98523	81080.4	97746	112167	96421.5	4858.15	8221.33	6180.74	7915.32	11525.5	6771.11	31930.6	27841.4	12958.4	31818.1	41035.2	45280.1	10650	117913	104564	204268	53365	81598.5	173948	208538	1560.22	2198.72	2281.99	3987.17	2210.16
798	664.717	47.1294	1.68352	1991.13	3	9.90401	GPI+ CA	GPI- CA	0.00668519	43.6198	53216.3	64604.5	109143	40699.1	77689.4	52621.1	63277.9	96453	126922	107335	92691.3	8145.91	84240.3	83068.4	9478.27	16165.5	34261.9	8522.69	12086.3	5305.02	51200	49568.6	38350.9	33589.8	75908.6	52621.1	22636.2	152936	157941	222538	61007.1	6800.22	130639	179658	3043.99	4323.32	12649.8	4293.12	2317.71
799	747.355	37.0608	1.92178	2239.04	3	36.1746	GPI+ CA	GPI- CA	5.02737e-07	57.7845	89566.3	106223	63408.8	106155	113976	127005	71453.6	145579	168390	172950	131403	145303	153960	158882	10235.1	10864.6	174921	4687.59	6460.04	1605.63	86172.8	81500.9	22280.8	87611.5	111363	127005	25560.8	230830	209543	358578	86486.4	121300	238760	343625	3287.06	2905.65	64582.7	2361.27	1238.8
801	713.381	18.7439	1.40332	712.374	1	2.38097	GPI- CA	GPI+ NA	5.93435e-05	22.198	70286.2	64568.4	62234.9	90041.6	66228.4	51098.6	48545	82536.9	60100.7	62082.8	85088.1	82133.9	70513	74535.8	226915	106332	130755	143414	164961	219172	67623.1	49540.8	21868.3	74313	64710.3	51098.6	17365.8	130870	74788.5	128716	56002.8	68565.6	109351	161204	72874.9	28437.6	48275.9	72241.4	31633.5
802	415.242	13.0094	1.45462	828.47	2	5.73363	GPI- CA	GPI+ CA	2.00057e-06	22.2302	22235.6	20383	61390.2	29506.8	25326.9	19760.3	79845.2	7470.42	7722.09	10283.8	14003.6	10411.6	9362.5	9314.15	66360	54237.2	19381.6	45234.4	54824.7	68431.3	21393.2	15639.1	21571.5	24352.5	24746.4	19760.3	28562.7	11845.1	9609.27	21321.4	9216.81	8691.65	14519.3	20144.4	21311.8	14505.2	7155.88	22785.9	10513.4
803	501.904	36.3686	1.90078	1502.69	3	4.13274	GPI+ CA	GPI- CA	8.06222e-05	30.0871	40209.1	39331	39032.6	34655.2	39116	46528.3	62229.2	50604.3	57793.5	54562.7	35650.5	85510.1	86717.1	60479.5	15768.2	11822.7	104879	16939.5	13995.9	13793	38685.6	30177.2	13715.4	28601.6	38219.3	46528.3	22261	80238.1	71917.4	113125	23464.3	71384	134480	130803	5064.02	3161.87	38722.3	8532.88	2683.89
805	479.29	10.8166	1.83132	956.565	2	6.32098	GPI- CA	GPI+ CA	1.17174e-05	37.8754	51016.3	29698.8	121957	53521	43403.9	32646.9	150001	9267.09	10252.7	17325.9	14625.3	11514	10577.9	14508.9	67929.7	117504	28533.1	52187.5	74580	111818	49083.4	22786.8	42853.7	44171.9	42409	32646.9	53659.2	14693.9	12758.3	35921.9	9626.02	9611.87	16404.2	31379.3	21815.9	31425.4	10534.7	26288.3	14301.7
806	522.274	10.5886	1.2778	521.267	1	7.47901	GPI+ CA	GPI- CA	0.000596022	52.9768	15445.4	21845.8	40877.5	28744	30165.1	21638.2	27250.6	17924.6	18366.4	32088.4	69902.2	62739.5	31621.3	40298.3	3457.97	9922.2	9983.82	3755.57	8398.85	3485.95	14860.2	16761.4	14363.7	23723	29473.7	21638.2	9748.25	28421.2	22854.9	66529	46007.9	52375	49038.1	87155.9	1110.54	2653.6	3686.12	1891.79	1610.59
807	1031.54	19.0497	1.26817	1030.53	1	3.93906	GPI+ CA	GPI- NA	0.000205546	32.5168	30061.5	31737.1	29830	53050	42954.6	32831.1	15660.1	85961.8	86191.5	134640	54018.3	98371.5	66026.5	131504	1796.31	10705.5	31922.3	24594.9	19850.5	27005.3	28922.6	24350.7	10481.8	43783.2	41970	32831.1	5602.02	136301	107256	279150	35553.5	82120.7	102393	284413	576.893	2863.09	11786	12389.2	3806.6
808	429.21	15.8834	1.06455	1284.61	3	4.71144	GPI- NA	GPI+ CA	2.89393e-06	21.6658	70090	31820.7	69583.3	44393.1	28562	23740.9	51652.1	8206.36	9512.33	11189.8	9447.7	6251.32	8797.97	10287.1	117700	81589.7	2119.65	34796.6	40790.5	53020.3	67434.4	24414.8	24450.4	36638.5	27907.3	23740.9	18477.3	13012	11837	23199.8	6218.24	5218.61	13643.8	22248.7	37800.1	21820.4	782.595	17528	7822.11
810	945.544	41.149	1.50492	944.536	1	19.613	GPI+ CA	GPI- NA	0.000851223	87.7701	60866.3	70973.7	82694.7	120077	104678	96528.5	50364.7	77880.1	71231.7	96340.1	116406	82683	51838.7	90329.6	491.937	6576.67	0	7540.51	177.517	5102.4	58560.1	54455.4	29057.5	99101.5	102278	96528.5	18016.8	123487	88639.9	199742	76615.5	69023.9	80391.2	195362	157.988	1758.87	0	3798.37	34.0412
811	530.785	28.6428	1.30743	1059.56	2	4.87133	GPI- NA	GPI+ CA	4.20143e-05	32.4685	29413.3	52381.1	39055.2	93882.2	12596.5	23942	31691.9	15340.8	29262.5	17844.3	13639.4	15752.9	12305.8	18042	159862	233291	88850	70831.6	67412	116849	28298.8	40190	13723.3	77482.8	12307.8	23942	11337	24324.4	36413.9	36996.6	8977.08	13150.6	19083.7	39020.7	51340.4	62391.6	32804.3	35679.9	12927.1
812	625.808	42.8026	2.91683	1249.6	2	4.83345	GPI- NA	GPI- CA	1.40914e-06	26.8681	27070.2	41258	36924.1	37687.7	43612.7	42736.3	31428	42924.3	44330.8	33282.5	50178	50139.9	38950.4	39023.7	5575.26	11131.3	1.54904e+06	7013.13	11516.4	7967.01	26044.6	31655.7	12974.5	31104.4	42613	42736.3	11242.6	68060.7	55164.7	69004.7	33025.9	41856.9	60404.1	84399.3	1790.52	2976.97	571922	3532.71	2208.43
813	502.28	13.7567	1.36068	1002.54	2	4.27115	GPI- NA	GPI+ CA	0.000137972	37.7746	13664.5	10452.2	24062.2	198053	12655.5	7388.63	21859.8	8686.18	10123.6	16197.8	8332.64	7599.78	4714.42	9199.55	63349.2	97044.8	45444.8	38264.7	36652.2	43797.7	13146.8	8019.54	8455.06	163457	12365.5	7388.63	7819.82	13772.8	12597.7	33582.8	5484.33	6344.31	7311.09	19896.5	20344.9	25953.8	16778.6	19275	7028.54
815	664.784	23.3971	0.857883	1327.55	2	10.7998	GPI+ CA	GPI- NA	6.48317e-07	38.3363	32824.7	36192.8	16365	29966.5	29522.1	21369.6	12067.6	97152.4	69776.8	89909.8	53148.8	79858.1	81273.9	86862	0.0991473	10742.7	0	5681.3	5814.01	10647.2	31581.1	27769.4	5750.39	24731.9	28845.4	21369.6	4316.91	154045	86829.3	186410	34981.2	66665.7	126039	187863	0.0318417	2873.05	0	2861.83	1114.91
816	467.301	48.6176	2.37145	932.588	2	4.44451	GPI+ CA	GPI+ NA	0.542507	234.281	6514.7	1020.56	4788.66	9166.01	3025.39	7820.72	12767.8	11538.8	141.707	2365.59	1677.85	445600	554.504	33277.1	48668	17437.1	18238.3	10379.3	7769.96	29597.2	6267.87	783.036	1682.65	7564.89	2956.04	7820.72	4567.39	18295.9	176.339	4904.58	1104.32	371987	859.922	71970.7	15630	4663.41	6733.74	5228.33	1489.99
817	465.784	38.0059	2.01368	929.554	2	11.1901	GPI- CA	GPI+ CA	5.90027e-08	24.5074	23147.7	21882.1	57201.1	28174.3	24713.5	24865.8	60247.7	8629.13	7183.56	9290.82	7126.63	10294.7	9936.57	8309.92	98276.7	89560.7	17840	70690.5	116845	103910	22270.7	16789.3	20099.5	23252.8	24147	24865.8	21552.2	13682.3	8939.12	19262.7	4690.57	8594.02	15409.6	17972.5	31562	23952.2	6586.7	35608.8	22406.6
818	619.516	88.8629	2.85965	618.509	1	2.33476	GPI- NA	GPI+ CA	0.0570925	92.6908	628046	200669	115010	333085	105992	153603	83278.5	186610	171573	65091.6	171812	599117	74809.7	116366	1.18585e+06	702163	11612.9	719628	296893	369706	604250	153965	40412.5	274901	103562	153603	29790.9	295889	213503	134955	113082	500144	116014	251672	380842	187787	4287.59	362497	56933.2
820	730.903	52.4179	2.3888	1459.79	2	4.05084	GPI- NA	GPI+ CA	0.00283176	52.7687	29733.9	37616	97270.6	828770	33680.3	12736.6	84331.3	12784.9	36130.3	31854.7	24448	7312.98	10866.2	21489.8	114267	335959	91504.6	71039.9	80355.1	100139	28607.3	28861.3	34179.2	684000	32908.3	12736.6	30167.5	20271.7	44960.1	66044.3	16091	6104.89	16851.2	46477.6	36697.4	89849.3	33784.4	35784.8	15409.1
821	487.278	19.5788	1.87085	972.542	2	6.03273	GPI- NA	GPI- CA	2.30415e-07	29.3779	27873	30379.7	47003.7	32720.3	30808.9	26850.9	36022.4	20573.3	21692.4	17914.2	23289	20583.6	21531.7	23770.7	1834.25	3732.19	113929	3266.47	2659.61	4684.24	26817	23309.2	16516.3	27004.7	30102.7	26850.9	12886.2	32621	26993.8	37141.5	15328.2	17183.2	33391.3	51410.5	589.08	998.14	42063.7	1645.41	510.015
822	736.347	50.6814	2.5311	1470.68	2	14.4955	GPI+ NA	GPI- CA	4.96875e-07	33.2591	368358	322276	383904	481897	441328	412567	357929	99465	133754	153535	196192	108265	116686	122787	20874.2	17282.4	149102	11976.5	5923.99	9615.97	354401	247270	134897	397719	431212	412567	128041	157712	166441	318324	129129	90379.5	180956	265559	6703.84	4622.02	55049.8	6032.91	1136
824	412.195	43.1229	2.20575	822.376	2	14.0301	GPI+ CA	GPI+ NA	0.935813	243.661	2727.15	1301.68	2277.89	2099.28	760.101	3036.84	5186.98	10509.5	919.181	552.689	636.022	496039	651.641	23255.4	17790.5	21839	14929.1	3603.25	3425.55	9239.17	2623.82	998.729	800.41	1732.57	742.678	3036.84	1855.52	16663.8	1143.82	1145.89	418.614	414095	1010.56	50296	5713.52	5840.65	5511.96	1815.06	656.894
825	677.872	45.4582	1.35048	1353.73	2	8.7403	GPI+ NA	GPI- CA	1.91857e-06	25.4476	90880.7	119430	90690.1	88631.1	100715	103439	76064	78935	92648.4	91927.7	42331.3	58043.6	83255.1	66417.4	17757.5	19032.3	198140	7460.01	8120.48	9601.3	87437.4	91633.7	31867	73149	98406.4	103439	27210.1	125159	115290	190594	27861.4	48454.9	129111	143646	5702.91	5090.01	73155	3757.82	1557.21
829	1008.47	32.3093	2.4602	3022.39	3	3.98888	GPI+ NA	GPI- CA	0.00010005	35.9575	341030	559172	206434	271565	280360	444922	185180	275914	439162	252020	364236	258530	258716	224450	76746.4	185902	31874.7	79636.3	97830.6	45262.2	328109	429031	72537.3	224128	273934	444922	66243.9	437490	546488	522513	239731	215821	401215	485434	24647.5	49717.7	11768.4	40115	18760.3
832	627.807	15.6568	1.06172	1253.6	2	5.36092	GPI+ NA	GPI+ CA	0.000368997	61.9629	16132.4	11378.5	26884.1	457684	10398.4	5085.09	39827.9	3947.21	11748.7	4736.98	3118.2	3675.42	2574.01	5326.04	26788.9	65605.5	45591.2	21342.5	32633.3	26728.9	15521.2	8730.3	9446.63	377735	10160	5085.09	14247.5	6258.69	14620	9821.19	2052.32	3068.24	3991.76	11519	8603.38	17545.6	16832.7	10750.8	6257.87
833	652.786	24.2529	3.63897	1303.56	2	8.32201	GPI+ NA	GPI- CA	1.38573e-05	70.7693	265471	221608	271748	282608	177051	201769	228271	57518.8	61376.3	44413.5	54256.1	49087.7	44597.7	50066.7	14455.2	948.973	244611	4280.29	3101.97	11225	255412	170031	95487.5	233242	172993	201769	81658.4	91201.9	76375.9	92082.6	35710	40978.5	69161.9	108283	4642.35	253.794	90312.8	2156.1	594.844
835	524.887	27.513	1.17743	1571.64	3	10.7144	GPI+ CA	GPI- CA	7.4845e-07	33.6401	60899.3	57922.1	31396.1	28536.7	52371.4	60435.7	40835.4	79012.2	80281	51052	55268.4	68606.1	81876.8	60095.5	5872.2	14336.9	72496.5	7076.17	3944.68	8026.57	58591.9	44441.4	11032	23551.9	51171	60435.7	14607.9	125282	99900.6	105846	36376.2	57272.5	126974	129973	1885.88	3834.28	26766.4	3564.47	756.445
836	978.181	37.373	1.49355	2931.52	3	3.45909	GPI- NA	GPI+ CA	5.75723e-05	25.1481	261759	338302	431760	132287	173360	282607	353626	71652.8	103208	84339.6	43544.6	67427.6	87831.1	68536.4	488638	339818	63067.1	246844	260765	272970	251841	259566	151713	109179	169386	282607	126501	113613	128431	174861	28660	56288.7	136208	148228	156929	90881.1	23285	124342	50005.1
837	559.088	85.0672	3.10668	558.081	1	7.89539	GPI- CA	GPI+ CA	0.000473705	62.2473	352928	234374	209606	201817	127638	184842	96536.5	202420	120434	34262.5	108078	40454.7	71257.5	72964.5	852298	637485	6916.87	634850	1.01044e+06	553705	339556	179826	73652	166563	124713	184842	34533.6	320958	149866	71036.5	71134.1	33771.7	110506	157805	273720	170490	2553.77	319792	193765
838	800.462	11.4085	1.85147	799.455	1	2.8029	GPI+ CA	GPI- CA	0.0286873	45.4686	29986	26637	94707.4	49686.9	47009.3	23583.7	59186.5	19455.8	26593.8	59222.6	82862.6	76282.9	48516.8	77394.4	11717.4	18670.1	48027	15602.8	23356	20723.7	28849.9	20437.5	33278.6	41007.5	45931.7	23583.7	21172.6	30849.1	33093	122786	54538.1	63681.1	75239.6	167386	3763.11	4993.15	17732	7859.57	4478.81
840	524.827	52.2492	2.28713	1047.64	2	1.99459	GPI- NA	GPI+ NA	0.4525	206.761	16791.2	10509.7	18535.8	21353.8	6746.64	14437.1	21710.1	44405	2901.58	6399.53	2885.24	410328	2924.57	38003.3	124778	108827	46108.3	33644.7	24391.2	51083.8	16155	8063.67	6513.17	17623.7	6591.99	14437.1	7766.29	70408.5	3610.69	13268.2	1898.99	342543	4535.41	82192.4	40073.1	29104.8	17023.6	16947.8	4677.34
842	527.551	49.8952	3.30727	1579.63	3	9.36831	GPI+ CA	GPI- CA	3.76678e-07	33.646	57269.5	71757.2	50412.8	69631.5	68317.6	80875.5	63896.6	105572	98195	76476.4	109287	124305	86882.1	82056.9	8371.06	29567.2	3277.29	8055.91	14437.2	8741.71	55099.6	55056.5	17714.2	57468.2	66751.6	80875.5	22857.5	167395	122193	158559	71929.7	103770	134736	177470	2688.41	7907.47	1210.01	4057.99	2768.52
843	482.699	21.6681	1.6651	963.383	2	3.7916	GPI- NA	GPI+ CA	2.62217e-05	31.5841	108638	95666.6	70424	67053.8	69695.2	60600.2	77716.5	28719	35145.8	25129.1	39014.5	30307.5	23014.1	25579.5	379184	368260	156606	86439.2	97320.6	152462	104522	73401.3	24745.8	55340.8	68097.7	60600.2	27801.2	45536.8	43734.9	52100.1	25678.4	25300.8	35690.2	55322.6	121777	98487.9	57820.6	43541.9	18662.5
846	888.027	28.4119	1.67183	2661.06	3	3.39861	GPI+ CA	GPI- CA	5.99292e-07	13.2826	157870	192954	117803	152137	138957	187956	109009	118267	178158	154031	143509	160694	167610	175391	29443.7	33381	219433	47306.5	44286.7	46824	151889	148046	41393.9	125561	135772	187956	38995.3	187525	221697	319353	94453.7	134147	259929	379330	9456	8927.44	81016.7	23829.6	8492.56
847	492.316	38.9947	1.46262	982.617	2	17.7301	GPI+ CA	GPI- CA	0.00146243	95.0103	31699.1	31904.5	16986	33291.4	30666.5	18060.7	16292.2	36499.5	33508.1	39752.5	35172.8	38269.7	37020	36712.6	4338.02	6978.03	38423.8	3979.5	2180.81	50.332	30498.1	24479.1	5968.57	27476.1	29963.6	18060.7	5828.15	57873.6	41697.1	82418.9	23149.8	31947.6	57410.4	79401	1393.18	1866.21	14186.4	2004.59	418.199
849	756.885	44.2238	1.32287	1511.76	2	8.55009	GPI+ NA	GPI- NA	2.61367e-09	11.2098	90616.8	136886	71341.4	97264.9	81683.4	86535	83090	96925.9	109599	87946.9	88809.8	95943.6	79005.3	82602.6	9212.56	18056.7	397.917	11485.1	11229.1	9407.38	87183.5	105027	25068.1	80274.6	79811.1	86535	29723.5	153686	136384	182340	58452.4	80093.9	122521	178650	2958.66	4829.09	146.915	5785.37	2153.34
850	486.298	29.5651	0.871383	970.581	2	3.6036	GPI+ CA	GPI- CA	0.000559319	62.4685	22969	14805.2	14744.4	15974	13814.3	13267.3	13810.9	41868.6	29162	35565.3	24001.1	37542.2	32546.1	29244.3	7498.08	9944.79	14048.9	4035.53	15270.2	8039.47	22098.8	11359.4	5180.93	13183.6	13497.7	13267.3	4940.53	66386.9	36288.8	73737.5	15797	31340.3	50472.3	63248.8	2408.04	2659.64	5186.97	2032.81	2928.26
852	656.289	29.1828	1.0289	1310.56	2	9.9872	GPI+ CA	GPI- NA	4.65058e-08	15.494	36982.5	39542	35347.8	36098	34569.7	40286.4	32832.3	65173.8	73244.3	70621.4	48275.5	80342.8	70453.5	79026.8	4767.91	7020.79	576.806	7794.65	7362.9	5746.56	35581.3	30339.1	12420.6	29792.4	33777.3	40286.4	11745	103340	91144.2	146419	31773.7	67070.3	109259	170917	1531.24	1877.65	212.962	3926.38	1411.93
853	926.446	9.50133	1.60782	925.439	1	4.68355	GPI+ NA	GPI- CA	0.000436874	36.8572	54868.8	85638	111993	129810	95354.8	65820.3	65016	38795.6	41386.1	91655.1	92573.5	101572	54715.9	69765.2	0	13834.3	197494	9897.61	16073.1	18909.4	52789.9	65706.7	39352.4	107135	93169	65820.3	23257.9	61514.2	51500.3	190029	60929.6	84792.8	84853.2	150886	0	3699.86	72916.7	4985.71	3082.24
854	617.002	42.8858	1.9716	1847.99	3	3.48021	GPI- CA	GPI+ NA	1.10092e-05	27.0405	23603.9	20284.7	23781.7	22227.7	18084.3	20134.4	24487.1	76373.3	81358.4	74868.1	66731.4	94616.7	68170.7	68714.3	97041.9	78893.3	35600.8	300936	309162	181648	22709.5	15563.6	8356.48	18344.9	17669.8	20134.4	8759.68	121097	101241	155224	43920.9	78986.2	105719	148613	31165.5	21099.3	13144.1	151590	59286
855	401.863	10.3673	1.68303	1202.57	3	4.5489	GPI+ NA	GPI- CA	4.15683e-05	43.4684	30195	26621.2	34179.4	26109.8	31110.2	24748	40092.4	25210.6	24549.3	17827.4	21624	19224	19533.1	25404.7	2807.8	12548.5	32436.4	2493.71	5397.9	6558.32	29051	20425.4	12010	21548.9	30397.1	24748	14342.1	39973.9	30548.9	36961.5	14232.3	16048.2	30291.8	54944.5	901.739	3355.98	11975.8	1256.15	1035.12
856	1185.18	42.4138	2.52223	3552.51	3	8.3067	GPI+ NA	GPI- NA	4.12196e-05	45.8579	567921	651096	419336	502942	432385	468388	276337	185850	529234	309623	506336	372982	405954	390621	48931	75751.3	10.1282	69244.8	43027.6	27061	546403	499561	147347	415088	422474	468388	98853	294683	658572	641942	333257	311366	629551	844824	15714.4	20259	3.73941	34880.5	8251.11
857	579.259	16.4945	1.52858	1734.75	3	28.2254	GPI+ CA	GPI- CA	6.75526e-06	73.0198	95310.2	62526.8	31861.9	51790.1	43398	43371	32528.7	79840.5	53525.8	67362	41085.7	63246.8	71341.1	85283.4	7705.46	3778.88	107.772	2209.08	697.859	4103.23	91699	47974.4	11195.7	42743.3	42403.2	43371	11636.4	126595	66606.8	139662	27041.6	52798.5	110635	184448	2474.65	1010.63	39.7904	1112.77	133.824
858	401.728	16.1861	1.37077	801.442	2	5.91745	GPI- CA	GPI+ NA	3.18274e-06	28.404	7632.1	4038.26	8928.9	8895.72	6333.27	7153.44	13009.1	11963.5	12027.7	10084	18383	20127.6	10876.1	12636.4	29023.6	28648	758.333	86359.9	78914.7	78435.2	7342.93	3098.4	3137.46	7341.81	6188.1	7153.44	4653.7	18969.3	14967.2	20907.1	12099.2	16802.5	16866.5	27329.6	9321.07	7661.66	279.984	43501.9	15132.9
859	563.753	51.7426	1.88205	1125.49	2	5.66283	GPI+ CA	GPI- CA	0.000293114	76.3644	28080.7	36510.3	29584.2	32144.6	29825.8	31466.2	30539.5	78258.7	44439.2	36601.4	51695.9	52188.2	45342	43146.4	3143.35	4023.47	46512.2	7022.89	16379	3213.19	27016.8	28012.9	10395.4	26529.6	29142.2	31466.2	10924.8	124087	55299.5	75885.8	34024.9	43566.8	70316.1	93315.9	1009.5	1076.04	17172.8	3537.63	3140.89
860	500.247	50.0204	2.12558	998.48	2	15.0555	GPI+ CA	GPI+ NA	0.321945	242.824	5115.49	4663.19	5357.76	5061.37	1706.94	7935.54	11359	17051.1	1929.82	684.953	1164.71	591927	2304.98	22151.4	40648.2	55172.5	1398.64	104.533	982.597	17051.8	4921.67	3577.89	1882.63	4177.25	1667.81	7935.54	4063.4	27036.2	2401.44	1420.11	766.583	494142	3574.55	47908.5	13054.4	14755.4	516.393	52.6563	188.426
861	833.891	29.108	1.0289	1665.77	2	5.66847	GPI+ NA	GPI- NA	0.00242727	150.953	114430	182596	110488	114484	145041	117697	97235.5	89616.9	115926	96164	51914.7	94834.1	82439.3	90304.8	30930.9	15730.2	0	2278.48	1745.79	42942.3	110095	140099	38823.5	94485.9	141717	117697	34783.7	142096	144257	199377	34168.9	79167.7	127846	195309	9933.61	4206.89	0	1147.74	334.778
862	519.274	27.1506	1.73013	1036.53	2	1.4797	GPI+ NA	GPI- NA	0.0124535	28.0093	43626.9	55493.1	35221.6	43610.9	42588.3	50263.6	53194.7	31974.6	48140	36410.7	35932.1	40062.9	40128.9	39066.5	14949.6	16019.3	8226.35	32476.1	28085.9	18135.8	41973.9	42577.8	12376.3	35992.9	41612.1	50263.6	19029.1	50698.9	59904.8	75490.3	23649.6	33444.5	62231.6	84491.8	4801.15	4284.21	3037.25	16359.1	5385.84
863	981.525	29.3355	1.4694	980.517	1	3.69457	GPI+ NA	GPI- CA	0.000136418	31.0731	80331.2	74301.1	97271.5	201979	93502.8	110713	82834	64724.2	86943.7	136490	71478.6	79872.1	87358	135566	13364.6	18437.5	94758.3	22484.3	22670.3	31687.8	77287.5	57008.4	34179.5	166697	91359.6	110713	29631.9	102627	108192	282985	47045.4	66677.4	135474	293198	4292.1	4930.96	34985.7	11326	4347.34
864	1106.06	39.379	3.96898	2210.1	2	1.72939	GPI- NA	GPI+ CA	0.0642033	41.0615	76784.4	74822.2	368158	598106	458638	443961	292995	294307	323651	318649	318994	143079	154403	305227	948681	1.08782e+06	245807	373702	328406	675207	73875.2	57408.2	129364	493628	448125	443961	104812	466653	402747	660655	209954	119442	239447	660135	304673	290927	90754.4	188244	62976.2
865	535.287	26.4581	1.80613	1068.56	2	7.02251	GPI- NA	GPI+ CA	6.18716e-06	41.4173	30134.1	20094.4	44925.5	37006.4	34748.3	19130.7	50209.7	34184	19924.8	24313.3	20358.2	17432	22277.6	21770.7	875796	37050.7	19431.4	126722	118101	237505	28992.4	15417.7	15786	30542.1	33951.8	19130.7	17961.3	54202.2	24794.1	50408.9	13399.2	14552.3	34547.9	47085	281266	9908.87	7174.25	63833.2	22647.5
866	534.313	28.7233	3.03827	1066.61	2	6.06995	GPI- CA	GPI+ CA	1.29677e-05	32.3878	54824.3	47837.5	103108	93202.2	59084.1	55172.2	87627.7	33450.8	25230.4	52993.7	31374.9	30099.2	19623.4	31505.5	148686	137584	25226.4	185100	159223	239115	52747	36703.9	36230.4	76921.6	57729.8	55172.2	31346.7	53039.6	31396.4	109872	20650.2	25126.9	30431.9	68139.2	47751.1	36795.7	9313.83	93240	30533.2
868	406.696	56.785	1.57695	811.378	2	1.4424	GPI+ NA	GPI- CA	0.0304655	29.1344	68357.9	49226.5	50244.2	56862.5	39673.3	44201.9	80040.9	59373.1	40709.8	33820.5	45307	48017.8	39079	42707.8	20545	23712.9	57576.6	22733.3	28793.8	40288.4	65767.9	37769.6	17654.9	46929.7	38764	44201.9	28632.7	94142	50658.8	70120.1	29819.9	40085.3	60603.4	92367.2	6598.13	6341.8	21257.8	11451.4	5521.58
869	536.878	6.12527	14.4326	535.871	1	5.89476	GPI- CA	GPI+ CA	0.000725279	61.1911	533996	478685	1.47342e+06	643737	649779	418540	2.12896e+06	261804	200427	234438	830805	444231	291335	265787	1.97444e+06	1.93752e+06	852189	1.07802e+06	2.75233e+06	2.55829e+06	513763	367276	517736	531289	634884	418540	761584	415116	249409	486061	546815	370845	451801	574837	634100	518173	314636	543028	527796
870	646.794	33.4579	1.2331	1291.57	2	11.528	GPI+ CA	GPI- CA	1.46347e-07	24.8286	43048.2	38697.9	46165.4	69159	68091.8	69172.6	47702.4	59797.2	48691.8	73210	96974.4	65036.7	50053	67727.7	2850.45	5664.98	75758.1	6119.79	5441.89	5594.99	41417.1	29691.4	16221.7	57078.3	66531	69172.6	17064.4	94814.3	60591.4	151786	63826.1	54292.7	77622	146480	915.436	1515.05	27970.6	3082.71	1043.55
871	527.278	27.2934	1.1086	1578.81	3	21.699	GPI+ CA	GPI- CA	8.89964e-05	113.997	68776	111195	0	58978.7	99650.7	103445	20753.3	94681.6	100287	101546	31394	46346.9	90655.6	96957.3	2493.9	4561.58	32299.4	8566.73	1373.68	1156.9	66170.2	85315.6	0	48676.2	97366.5	103445	7424	150127	124795	210535	20662.7	38690.5	140588	209696	800.928	1219.95	11925.2	4315.3	263.421
872	934.472	39.5361	4.57087	1866.93	2	3.43017	GPI+ NA	GPI- NA	6.71881e-07	15.5853	560554	675116	547268	589175	543236	707953	465268	422419	659055	438313	514825	501713	488240	470727	139226	206887	4823	141611	143289	151808	539315	517991	192301	486257	530784	707953	166438	669788	820120	908755	338845	418831	757159	1.01808e+06	44713.2	55330.1	1780.7	71333.4	27477.5
873	756.398	47.209	5.5958	1510.78	2	15.0359	GPI+ CA	GPI- CA	1.38323e-07	27.9333	137870	205416	166913	131727	292804	119967	119048	289074	277411	479148	304247	259519	206832	347327	52843.1	57511.3	288579	21516.3	20622.4	19529.4	132646	157608	58650.4	108717	286093	119967	42586.7	458355	345207	993419	200248	216647	320754	751188	16970.8	15380.9	106546	10838.4	3954.63
875	578.619	8.13557	2.18102	1732.84	3	5.53483	GPI- CA	GPI+ CA	1.43544e-06	26.2552	58834.2	40303.4	152893	55091.3	47452.9	38137.1	152330	48878.6	44257.4	36710.6	59891.5	47304.7	40740.9	42244.1	70596.7	106489	38491.3	181333	265293	312502	56605.1	30923.3	53724	45467.9	46365.1	38137.1	54492.4	77501.8	55073.3	76112.1	39419.1	39490.1	63180.8	91364.4	22672.5	28479.6	14211.4	91342.7	50873.4
876	519.759	20.9956	1.1882	1037.5	2	6.31968	GPI+ CA	GPI- CA	9.08779e-06	39.1897	23653.3	23449.5	17482.3	28291	26801.9	30847.3	20526.3	55770.6	40975.7	37586.1	32454.4	33671.4	41064.9	39017.7	2310.48	5566.72	31303.3	8131.21	7389.75	3504.02	22757.1	17991.9	6142.99	23349.1	26187.5	30847.3	7342.81	88429.8	50989.6	77927.3	21360.7	28109	63683.2	84386.3	742.023	1488.77	11557.5	4095.92	1417.08
877	710.831	10.4459	1.26438	1419.65	2	12.8329	GPI+ NA	GPI- NA	1.8126e-06	39.788	41150.9	38953.3	51235	55972.1	47695.1	30210.8	68179.1	26451.9	45977.1	51509.7	42590.7	51830.6	42350.1	51820.5	0	4315.74	0	1966.56	3787.85	4682.98	39591.8	29887.4	18003.1	46194.9	46601.8	30210.8	24389.4	41942.1	57213.3	106795	28032.2	43268.3	65676.3	112076	0	1154.21	0	990.611	726.37
879	872.542	46.579	1.9841	871.535	1	12.3744	GPI+ CA	GPI+ NA	0.850825	238.197	4629.09	3062.12	2506.8	8586.27	2417.19	5008.49	10037.3	15169.3	1007.61	3095.45	784.489	884511	618.496	63942	41975	27778.2	22875.8	8507.33	7007.26	18050.1	4453.7	2349.45	880.846	7086.42	2361.79	5008.49	3590.61	24052.4	1253.85	6417.81	516.331	738391	959.161	138292	13480.5	7429.02	8445.95	4285.38	1343.73
880	729.379	45.4582	1.81527	1456.74	2	9.65205	GPI+ CA	GPI- CA	2.12141e-06	37.45	32186.8	57692.8	59854.1	39501.1	58224.7	47814.9	33078.9	50505.2	109866	77135.4	80850.5	88761	81448.9	63951.7	8971.19	17800.6	505.425	6524.11	11711.6	6297.34	30967.3	44265.4	21031.7	32601	56890	47814.9	11833.2	80081	136716	159925	53213.8	74097.8	126310	138313	2881.14	4760.61	186.608	3286.38	2245.85
881	904.459	38.9947	3.2928	2710.36	3	3.71748	GPI+ NA	GPI- CA	0.00672618	145.268	264849	286245	382923	250949	259107	256778	290988	149382	201656	169221	125538	148416	122386	160386	104362	38041.2	2168.59	3199.87	10271.3	110689	254814	219625	134552	207113	253168	256778	104094	236861	250938	350845	82625.6	123898	189795	346877	33516.4	10173.8	800.666	1611.87	1969.66
882	428.695	11.4085	1.79512	855.375	2	2.21121	GPI+ CA	GPI- NA	0.0604453	46.5924	17682.7	13867	44215.5	16180.8	20305.5	17684.1	36181.9	13345.5	13996.7	20965.8	46846.9	43199.2	30118.8	37622.7	950.358	11508.5	21254.6	10470.3	15177.8	14296.8	17012.8	10639.6	15536.6	13354.3	19840	17684.1	12943.2	21160.6	17417.3	43468.5	30833.5	36062.8	46708	81369.2	305.212	3077.84	7847.39	5274.19	2910.54
883	870.436	40.0736	1.44567	1738.86	2	10.0602	GPI+ CA	GPI- CA	0.000312753	117.406	64546.5	96176.8	71199.9	79383.2	84981.1	101436	52972.1	109499	165006	120280	107256	122630	130171	125278	8926.68	19301	17469.5	29258.8	1971.67	6263.04	62100.9	73792.8	25018.4	65516.5	83033.2	101436	18949.5	173621	205331	249377	70593.5	102371	201869	270947	2866.85	5161.87	6449.91	14738.5	378.094
885	642.789	32.3093	3.01465	1283.56	2	2.66207	GPI- CA	GPI+ CA	0.000965231	52.5381	99212.6	124255	114543	123867	130420	102725	101223	53076.9	48271.9	40946.9	46699	50041.1	44368.4	43344.4	79460.7	98414.2	2983.58	79081	94591	199111	95453.5	95335.9	40248.4	102230	127430	102725	36210.3	84158.7	60068.9	84895.2	30736.1	41774.4	68806.3	93743.9	25519.2	26320	1101.56	39835.3	18139.1
886	476.766	33.6928	1.69568	951.517	2	1.04922	GPI+ CA	GPI+ NA	0.479635	13.3236	5838.1	8963.87	5709.11	7203.19	10240.7	8131.81	4797.44	32007.1	33512.8	30527.2	28445.2	37664.4	32798.3	32186.6	4443.85	7866.45	76013.2	28986.7	35659.2	28134.2	5616.9	6877.64	2006.08	5944.93	10005.9	8131.81	1716.17	50750.4	41702.9	63292.1	18721.9	31442.3	50863.5	69612.2	1427.17	2103.81	28064.8	14601.4	6838.12
887	407.216	17.5599	1.14415	812.418	2	10.5604	GPI+ NA	GPI- NA	5.96611e-07	28.4497	32106.4	29540.6	29463	48875.9	37341.7	32933.2	31344.3	13766.6	26058.3	23037.4	26999.6	19548.4	24901.3	22399.8	1432.93	4252.37	218.704	1725.62	2814.22	1819.97	30889.9	22665.4	10352.8	40338.3	36485.7	32933.2	11212.7	21828.3	32426.6	47763.5	17770.5	16319	38616.8	48445.6	460.193	1137.26	80.7476	869.242	539.664
888	564.765	20.9306	1.41473	1127.51	2	6.82983	GPI+ CA	GPI- CA	2.40952e-07	20.754	35853.7	43870.3	28531.5	33409.5	34168	40931.7	25714.5	67004.5	41086.2	40867.3	41508.2	45674	41392.6	42999.7	5895.99	8462.05	43464.7	7718.98	6771.78	5622.64	34495.3	33660	10025.5	27573.5	33384.8	40931.7	9198.74	106242	51127.1	84730.3	27319.7	38128.8	64191.5	92998.6	1893.53	2263.1	16047.6	3888.27	1298.58
892	592.866	32.3793	1.31237	1183.72	2	1.99105	GPI- NA	GPI+ CA	0.0859973	51.8846	252166	218337	9612.73	12503.6	9890.42	11834.3	7991.1	2269.87	2842.13	1564.37	1859.79	1015.94	301.787	1359.38	36399.3	35546.6	230185	3303.5	3281.38	2983.49	242612	167522	3377.75	10319.5	9663.71	11834.3	2858.62	3599.1	3536.71	3243.42	1224.07	848.104	468.01	2940.03	11689.8	9506.62	84986.4	1664.06	629.248
893	602.291	10.3673	1.56313	1202.57	2	9.04423	GPI+ NA	GPI- CA	7.69964e-08	19.2703	36379.8	36975.2	40290.3	59494.3	58736.3	41307.9	70764.1	32307.6	37287.5	52123.7	34756.9	39755.9	37374.7	47167.6	905.27	11688	47834.3	3908.43	5421.01	3975.36	35001.5	28369.7	14157.3	49101.8	57390	41307.9	25314.2	51226.9	46400.1	108068	22876.1	33188.3	57960.5	102013	290.732	3125.85	17660.9	1968.79	1039.55
894	592.724	20.9306	1.49342	1183.43	2	6.9045	GPI+ CA	GPI- CA	2.83423e-06	26.033	41827.9	44298.4	33746.9	57125.2	46866.5	45477.8	35881.1	85084.3	40963.3	61395.1	61283.9	63520.1	48774.8	56743.1	4022.06	7340.15	48166.1	10521	9260.81	6149.35	40243.1	33988.4	11858.1	47146.5	45792.2	45477.8	12835.6	134910	50974.3	127291	40335.6	53026.7	75639.7	122722	1291.7	1963.06	17783.4	5299.74	1775.88
895	409.744	23.7537	1.27548	817.473	2	8.73437	GPI+ CA	GPI- NA	7.67481e-05	60.6895	19248.7	23339.5	19822.6	18267	21304	31065.4	16021	43726	35957.9	29596.7	29594.9	40400.9	26597.2	34870.1	603.424	4436.43	0	5206.95	5424.64	1181.05	18519.4	17907.5	6965.34	15076.1	20815.7	31065.4	5731.13	69332	44745.5	61362.8	19478.6	33726.8	41246.8	75416.1	193.793	1186.48	0	2622.88	1040.25
898	1092.57	37.0608	2.00135	2183.12	2	299.399	GPI+ CA	GPI- CA	5.19128e-10	34.2673	138116	171543	87967.5	179837	168787	189414	81973.8	238591	296346	294367	207870	206430	223300	284681	2960.27	11776.7	233929	937.834	512.317	1057.14	132883	131618	30910.3	148423	164918	189414	29324.2	378309	368770	610311	136815	172328	346292	615700	950.704	3149.56	86368.9	472.413	98.2435
899	667.39	37.291	3.36052	1332.76	2	11.2685	GPI+ CA	GPI- CA	1.10075e-06	44.1938	62909.5	95982.1	80100.9	101937	116644	119134	80454	91345.8	114295	140816	129942	93642.3	99782	133199	14154	25919.2	171609	9499.59	14981	6060.45	60526	73643.4	28146.1	84130.2	113970	119134	28780.5	144838	142227	291954	85524.6	78172.7	154741	288079	4545.64	6931.86	63359.5	4785.21	2872.81
900	401.755	12.498	1.01418	801.495	2	1.26257	GPI+ NA	GPI- CA	0.257798	39.2277	15103.9	12154.5	34008.9	25032.5	24551.6	13110.5	40368.8	8285.45	9182.08	13195.4	16919.9	12182.7	10319.7	14590.7	217.758	25632.7	31359.5	5288.49	11173.4	12280.9	14531.7	9325.68	11950.2	20659.8	23988.8	13110.5	14441	13137.4	11426.1	27358	11136.3	10170.2	16003.8	31556.3	69.9341	6855.23	11578.2	2663.96	2142.65
904	1179.19	54.6385	2.45172	3534.54	3	5.54717	GPI+ CA	GPI- NA	0.00152387	62.862	196494	373173	289271	263441	258549	343635	189539	160151	463583	192492	420312	307469	331441	207988	29828.9	120408	2304.49	78829.7	15332.6	66802.7	189049	286321	101645	217423	252623	343635	67803.1	253935	576876	399093	276639	256675	513997	449829	9579.71	32202	850.841	39708.7	2940.22
905	901.454	52.4715	1.75463	1800.89	2	2.65643	GPI- CA	GPI+ CA	2.85014e-05	26.5913	130707	166818	151084	162867	137955	139738	128695	101603	106747	81246.7	99360.6	90788.2	108351	83593.8	180484	313542	11771.4	197420	237636	329644	125754	127993	53088.3	134418	134793	139738	46037.6	161102	132834	168449	65396.6	75790.1	168029	180794	57963.3	83853.9	4346.12	99445.9	45569.9
906	498.263	15.7356	2.0513	994.512	2	3.931	GPI+ NA	GPI+ CA	0.0010485	42.1417	7239.39	9750.23	34861.1	417752	14638	9926.68	24625.9	3689.22	11158.6	13800.3	8801.43	8561.82	4343.92	8626.23	43463.7	80375.8	27003	35854.4	28644.5	34868	6965.1	7480.97	12249.6	344779	14302.4	9926.68	8809.34	5849.63	13885.6	28612.3	5792.88	7147.42	6736.53	18656.6	13958.6	21495.8	9969.76	18060.9	5492.97
907	972.405	9.57718	2.532	2914.19	3	8.28386	GPI+ NA	GPI- NA	5.82458e-06	38.4051	254043	353719	97570.5	142374	166983	247322	163837	124814	210224	113750	160160	186458	162491	133372	29834.9	24586.4	0	10479.3	23257.7	22720.5	244417	271395	34284.6	117504	163155	247322	58608.9	197904	261600	235837	105413	155655	251989	288453	9581.63	6575.41	0	5278.72	4459.98
908	1006.49	43.1997	2.58465	2010.96	2	1.7056	GPI- NA	GPI+ CA	0.01874	26.5051	764606	749829	98000.8	101672	87644.7	106257	89956.4	60889.8	67878.6	45114.6	65022.5	34400	38284.6	48711.7	285036	365623	665019	65583.6	85793.8	111993	735636	575315	34435.8	83911.8	85635.7	106257	32179.8	96546.9	84467.2	93536.2	42796.2	28717.2	59371.5	105352	91540.7	97782.6	245531	33036.3	16452.1
909	498.256	13.1824	1.19707	994.497	2	6.07388	GPI- CA	GPI+ NA	6.0476e-07	18.792	9236.13	6270.48	19786	21250.8	10393.7	13403.8	21474.3	18661.5	20632.1	30407.9	23825.4	27906.1	31379.3	27086.1	32118.2	33697.1	19556.2	130774	167345	170173	8886.18	4811.1	6952.48	17538.7	10155.5	13403.8	7681.91	29589.7	25674.3	63044.8	15681.3	23296	48662.9	58581.1	10314.9	9011.99	7220.33	65874.5	32090.7
910	489.314	50.0204	2.80147	976.614	2	3.61694	GPI+ CA	GPI+ NA	0.651265	220.568	7649.94	3737.7	6029.18	10554	4527.24	9737.15	10809	20921.9	369.438	5433.87	1540.48	421250	754.628	43100	46350.3	35154.2	28028.9	12184.7	6206.52	40068.3	7360.09	2867.79	2118.55	8710.42	4423.47	9737.15	3866.67	33173.7	459.724	11266	1013.9	351660	1170.27	93215.5	14885.6	9401.68	10348.5	6137.78	1190.18
911	972.755	45.0024	2.195	2915.24	3	52.5235	GPI+ CA	GPI- CA	2.84988e-06	66.134	221236	244129	158438	293891	357777	367427	139811	311966	390412	414635	453500	273701	350766	419088	19963.9	22269.9	3258.01	9289.02	10327.1	1713.62	212854	187311	55672.4	242554	349576	367427	50014.2	494653	485824	859663	298482	228486	543966	906391	6411.51	5955.87	1202.89	4679.14	1980.36
912	613.835	10.0659	1.98293	1225.66	2	5.41521	GPI- CA	GPI+ CA	1.94881e-05	42.0317	46774.3	30249.8	114295	65090.6	54604.4	35554.7	172829	29859.7	28155.2	41020.3	38617.4	48496.9	32088.5	41935.9	93480.5	108258	27638.4	175265	295818	132729	45002.1	23209.5	40161.1	53720.5	53352.7	35554.7	61825.6	47345.6	35036	85047.4	25417	40485.3	49762.6	90697.8	30021.7	28952.7	10204.4	88286	56727.1
913	404.755	19.2728	1.8851	807.496	2	11.7746	GPI+ CA	GPI- CA	2.95283e-05	61.6049	18770.1	18127.1	33.8596	24931.7	28579.6	23776	13743.5	37827.2	33094.4	44031.3	32852.2	39803.7	35659.3	43997.6	570.2	4162.5	67901.8	4481.01	4308.82	938.129	18058.9	13908.3	11.8977	20576.6	27924.5	23776	4916.41	59978.8	41182.3	91290.2	21622.5	33228.2	55300.3	95156.7	183.122	1113.22	25070	2257.21	826.273
914	635.315	18.1704	1.56318	1268.61	2	3.65682	GPI+ NA	GPI+ CA	0.000295475	44.9064	81902	56255.5	118782	101496	85263	55616.1	82661.6	13931.3	19563.3	42384.5	16950.5	18017.7	16587.8	22499.8	111494	108473	8010.22	68166.8	74417.7	92394.9	78798.9	43162.7	41737.9	83766.3	83308.6	55616.1	29570.2	22089.5	24344.3	87875.9	11156.4	15041.2	25724.3	48661.8	35806.7	29010.2	2957.45	34337.5	14270.6
915	1004.77	28.1094	1.51135	3011.3	3	4.04706	GPI+ NA	GPI- CA	7.53539e-06	22.7822	189921	269598	112860	91875.1	114313	208961	88572.9	114379	183457	104485	94775.5	130585	143707	130883	35373.9	35794.7	101788	35970.8	29753.5	29823.4	182725	206852	39657	75826.3	111693	208961	31684.9	181359	228291	216628	62378.9	109013	222860	283069	11360.5	9572.96	37580.9	18119.5	5705.63
916	756.346	39.4577	4.64515	2266.02	3	1.7832	GPI- NA	GPI+ CA	0.0108281	32.1219	71183.9	72739.5	300777	415178	374175	366329	282336	238146	241841	237272	265796	147755	157061	212789	894702	810204	218063	323904	299565	523377	68486.8	55810.2	105688	342654	365598	366329	100999	377604	300943	491937	174940	123346	243570	460214	287338	216682	80510.8	163160	57445.6
917	559.832	20.9306	1.50075	1117.65	2	11.9175	GPI+ CA	GPI- CA	4.26747e-08	28.4945	23337.9	22729.6	12886.8	33320.1	33061.4	24170.6	12729.9	30915.4	31694.4	39219.9	29540.2	29491.4	28909.1	33281.7	1407.35	4719.01	46856	3225.46	1804.48	2991.38	22453.7	17439.5	4528.22	27499.7	32303.6	24170.6	4553.82	49019.5	39440	81314.7	19442.6	24619.4	44832	71980.8	451.976	1262.06	17299.7	1624.75	346.032
919	484.899	57.3683	3.41445	1451.67	3	5.95156	GPI+ CA	GPI- CA	6.11684e-05	38.2312	72890.7	56638.3	38309.5	50612.2	56468.5	93260.8	94262.5	108498	91525.9	68205.5	144005	198413	120122	80636.5	30973.7	28485.2	43787.4	17024.6	24410.5	16994.2	70128.9	43456.4	13461.3	41771.2	55174.1	93260.8	33720.2	172035	113894	141411	94780.5	165636	186284	174398	9947.37	7618.11	16166.7	8575.78	4681.03
920	526.571	27.3715	2.55732	1576.69	3	12.6918	GPI+ CA	GPI- CA	3.4754e-05	55.2324	40588.3	54617.5	27919.5	12311.5	37134.6	59677.8	29012.7	101183	120241	52048.8	51938.9	56546.1	78464.7	67417	10066.7	13879.5	146334	8438.99	7160.07	2224.75	39050.5	41905.9	9810.44	10161	36283.4	59677.8	10378.6	160436	149627	107913	34184.9	47204.8	121683	145808	3232.97	3711.96	54028	4250.95	1373.04
921	637.637	45.384	1.56598	1909.89	3	5.47853	GPI+ CA	GPI- CA	4.00259e-05	39.1421	58178.4	61734	89137.1	44105.8	53540.4	40940	49393.8	58031.6	106602	109760	70041.8	91365	112746	77325.6	10257.5	9693.6	69032	22154.1	17312.1	9494.13	55974.1	47366.1	31321.2	36401.4	52313.2	40940	17669.4	92014.9	132655	227565	46099.8	76271.7	174846	167237	3294.26	2592.46	25487.3	11159.7	3319.83
922	804.107	44.1455	1.62392	2409.3	3	2.62454	GPI- CA	GPI+ NA	6.77987e-06	16.1063	50240.3	44895.8	50791.4	52507.2	38958	53807	75374.5	133255	149121	113931	130120	168031	105244	123663	140605	126316	66871.1	354031	340050	344524	48336.7	34446.8	17847.2	43335.2	38065	53807	26963.4	211289	185564	236213	85642	140272	163212	267456	45155.9	33782	24689.5	178335	65209.1
923	467.269	45.0024	3.5412	932.523	2	6.15497	GPI- CA	GPI+ NA	9.05028e-06	28.9554	11059.1	11839.7	17710.7	14787.1	8007.32	12708	16383.6	26334	35918.4	32354.4	25705.8	51500.6	28164.9	29084.9	40878.2	32763.1	1031.91	232921	237197	134115	10640.1	9084.13	6223.22	12204.1	7823.78	12708	5860.85	41755.2	44696.4	67080.4	16918.9	42992.8	43677.9	62903.9	13128.2	8762.21	380.991	117329	45485.6
924	1016.02	59.35	1.70828	2030.03	2	4.43824	GPI+ CA	GPI- NA	0.000214189	39.0789	99984	143103	149962	122468	170773	143523	158717	166297	138479	199033	278337	226236	123151	137361	45167.2	57366.6	6955.46	22962.8	45912.5	53653.4	96195.7	109797	52694.2	101075	166859	143523	56777.3	263681	172322	412656	183194	188862	190983	297080	14505.7	15342.2	2568.02	11567	8804.33
926	635.385	36.7515	2.60923	634.378	1	4.1736	GPI+ CA	GPI+ NA	0.994687	214.909	10381.1	9705.36	13614.7	11593	9531.28	10198.2	18801.1	30136.7	4104.62	9115.06	5814.28	467400	4688.75	37168.4	61025.2	43349.2	48066.4	10139.2	21865.8	25337.8	9987.73	7446.55	4783.98	9567.91	9312.81	10198.2	6725.63	47784.7	5107.74	18898.3	3826.81	390187	7271.29	80386.8	19598.5	11593.4	17746.6	5107.42	4193.06
927	698.836	68.0234	3.69703	1395.66	2	6.45691	GPI+ CA	GPI- CA	0.0941652	58.0266	213873	161483	229559	201741	253294	292255	241047	361514	146174	334171	448923	9845.18	337310	190469	87956.6	69332.5	173947	23071.8	37916.3	60370.5	205770	123899	80663	166501	247488	292255	86228.8	573216	181897	692836	295469	8218.77	523098	411942	28247.7	18542.4	64222.9	11621.9	7270.94
929	536.726	18.3719	1.33808	1071.44	2	10.0918	GPI+ CA	GPI- CA	3.93488e-07	22.6648	27131.9	33313.4	21710.2	41420	42646.7	39204.6	20885.9	40856	26403.4	47657.2	42059	55529.8	37904.6	35165.1	2538.81	5691.04	32446.7	4856.86	3851.45	3419.29	26103.9	25560.1	7628.59	34184.7	41669.1	39204.6	7471.45	64781.3	32856	98807.8	27682.2	46356.4	58782.2	76054	815.35	1522.02	11979.6	2446.53	738.567
930	742.745	54.8661	1.7162	2225.21	3	5.05384	GPI+ CA	GPI- CA	5.68141e-06	23.5089	76252.8	86297	77084	71560.4	76186.9	76339.1	57237.3	100160	84715.9	91164.9	130362	68689	100916	67721.4	47588.7	35684.6	157909	16438	15820.2	22330.7	73363.7	66212.3	27086	59060.2	74440.5	76339.1	20475.3	158814	105419	189012	85801	57341.7	156500	146466	15283.3	9543.52	58301.4	8280.31	3033.72
931	724.24	19.941	1.87085	1446.47	2	2.53127	GPI+ CA	GPI- NA	0.000459563	23.0052	65997.7	55792.1	39054.6	47176.6	53321.1	27597.7	46555.4	147256	125230	109169	69358.8	135332	115728	93976.9	12295.5	23301.6	58891.7	38531.1	44129.9	52118.8	63497.1	42807.2	13723.1	38935.8	52098.9	27597.7	16654.1	233489	155834	226339	45650.2	112975	179471	203250	3948.77	6231.79	21743.4	19409.2	8462.5
933	467.759	14.3758	1.36185	933.503	2	6.56019	GPI+ NA	GPI- CA	5.29987e-08	17.9781	22297.7	21417.3	26016.5	33402.5	31540.4	19926.2	22943.4	19708.7	19902.4	25501.3	21266.6	24224.2	20934.1	27109.1	3043.89	5517.35	28174.6	3326.39	2907.85	4129.99	21452.8	16432.7	9141.76	27567.7	30817.4	19926.2	8207.44	31250.1	24766.3	52871.9	13997.1	20222.4	32464.5	58630.7	977.56	1475.57	10402.3	1675.59	557.618
934	788.348	31.0739	4.3455	1574.68	2	22.737	GPI+ NA	GPI- CA	5.73397e-06	50.0322	221748	269380	260054	251531	203003	233511	196358	29039.1	98025.9	48904.7	63880.1	51963.2	60416.5	51785.7	5203.94	13492.3	71109.6	3641.84	2823.3	1150.16	213346	206685	91378.4	207594	198349	233511	70242.3	46044.4	121982	101394	42044.3	43379	93693.6	112001	1671.27	3608.39	26254.3	1834.5	541.405
936	888.435	51.6784	1.35178	1774.85	2	12.2924	GPI+ CA	GPI- NA	2.7525e-07	24.3677	70323.9	76570.3	60428.2	130361	147941	178059	49500	131588	143615	233253	218454	125226	180982	189002	7768.51	16150.1	14214.8	16229.3	14774.9	11604.8	67659.4	58749.5	21233.4	107589	144550	178059	17707.5	208646	178712	483605	143781	104539	280666	408769	2494.89	4319.2	5248.24	8175.18	2833.29
937	425.209	17.1818	1.21982	848.403	2	3.91859	GPI- CA	GPI+ CA	6.34406e-06	29.3447	22987.8	15035.3	16563.8	24203.1	15984	11496.2	14756.4	13368.4	11166.4	10365.1	10441.7	13058.2	11378.3	12003.9	32833.4	49979.7	16635.2	53469.4	53606.3	30269	22116.8	11536	5820.25	19975.3	15617.7	11496.2	5278.75	21197	13895.3	21490.1	6872.48	10901	17645.3	25961.8	10544.6	13366.6	6141.86	26934.1	10279.7
938	585.3	42.3352	14.5672	1752.88	3	4.58985	GPI+ CA	GPI- CA	0.000130098	58.7214	264025	258066	243336	99714.7	248294	152078	281324	359656	429472	462623	257475	251135	317315	353481	110926	147639	186771	45733.8	126723	54549.1	254021	198004	85504.3	82296.5	242602	152078	100637	570271	534430	959158	169464	209648	492090	764499	35624.5	39484.8	68957.5	23037.4	24300.9
941	870.541	23.4622	1.7986	869.534	1	2.03336	GPI- NA	GPI+ CA	0.0151711	35.4179	135406	70969.5	101031	169077	146076	119505	102264	43841.9	27627.8	82272.2	55654	44325.2	38478	47143.5	256297	266965	276585	98773.9	65411.7	131531	130275	54452.2	35500.7	139542	142728	119505	36582.4	69515.7	34379.7	170575	36630	37002.8	59671.4	101961	82311.1	71397.4	102118	49755.2	12543.6
942	1529.97	88.8629	1.39633	3057.93	2	1.67491	GPI- NA	GPI- CA	0.379372	127.528	1.18902e+06	251393	2257.84	2.0213e+06	1.34607e+06	1.53067e+06	218406	468982	52390	1.21888e+06	2.03964e+06	998079	2.15604e+06	1.66053e+06	3.32404e+06	310171	2.37487e+06	1.79877e+06	51524.2	348850	1.14397e+06	192884	793.368	1.66822e+06	1.31522e+06	1.53067e+06	78129.6	743617	65193.5	2.52711e+06	1.34244e+06	833198	3.34357e+06	3.59135e+06	1.06753e+06	82952.3	876826	906093	9880.45
943	547.332	31.6921	1.81283	546.325	1	1.82315	GPI- NA	GPI+ NA	0.692166	179.033	16956	10046.9	20311.1	13269.1	9415.06	9348.62	20165.2	48276	8222.39	18645.4	6683.11	286708	4386.01	27319.5	75120.5	65862.4	175918	18421.5	35329.9	40334	16313.6	7708.64	7136.96	10951.2	9199.25	9348.62	7213.63	76546.4	10231.8	38657.5	4398.65	239344	6801.8	59085.8	24125.3	17614.3	64950.7	9279.45	6774.97
944	512.205	12.805	1.70645	1022.4	2	1.85729	GPI- NA	GPI- CA	0.092354	47.7966	25700.1	21286.6	38689.3	46297.8	41706.3	37136.5	33397.7	16501.7	10861.1	21824.7	44162.1	20862	18332	33448.6	17878.6	13999	92190.3	12783.7	13148.6	12370.7	24726.4	16332.4	13594.8	38210.5	40750.3	37136.5	11947.2	26165.1	13515.4	45249.2	29066.4	17415.7	28429.2	72341.5	5741.81	3743.9	34037.6	6439.5	2521.41
946	826.377	58.8826	4.32002	2476.11	3	14.6678	GPI- CA	GPI+ CA	5.13738e-06	55.7673	248245	149377	842044	344424	107235	174769	894418	102329	103548	105614	211633	124720	151162	106109	2.4991e+06	796788	100850	1.09818e+06	1.49542e+06	3.09616e+06	238839	114612	295880	284260	104777	174769	319957	162253	128854	218970	139292	104116	234422	229490	802597	213094	37234.9	553186	286766
947	599.278	49.3008	2.29297	1196.54	2	22.6932	GPI+ NA	GPI- CA	1.81905e-08	23.2065	132580	111235	88151.9	200963	154267	150456	122308	30859.2	22485.5	31851.6	40683.2	24052.2	26733	29870.1	1026.27	1578.7	147174	1182.39	1643.02	1075.1	127556	85346.3	30975.1	165859	150731	150456	43752.9	48930.3	27980.7	66037.9	26776.6	20078.8	41457.4	64602.3	329.592	422.208	54338.2	595.602	315.07
948	537.734	13.5286	1.34078	1073.45	2	5.97749	GPI+ CA	GPI- CA	1.80917e-05	28.934	20427.4	18638	17166.8	22908.1	29883.3	29384.2	20292.9	36844.7	19577.2	38113.3	30606.2	36397.9	40008.7	49560.1	4714.24	4522.06	15553	8004.47	5074.12	4925.24	19653.4	14300.2	6032.13	18906.5	29198.4	29384.2	7259.32	58421	24361.6	79020.3	20144.3	30385	62045.3	107187	1514	1209.38	5742.31	4032.07	973.03
949	521.282	15.8834	0.914483	1040.55	2	4.3029	GPI+ NA	GPI+ CA	0.000188018	41.9284	8260.96	6569.88	19594.1	298361	6157.12	3492.62	25192.2	3504.44	7605.27	4223.94	3889.06	3340.29	2021.85	4011.74	19917.2	40563.9	27052.4	17525.7	16515.4	18693.8	7947.97	5040.81	6885.05	246243	6015.99	3492.62	9011.91	5556.64	9463.9	8757.5	2559.68	2788.48	3135.48	8676.47	6396.51	10848.4	9988.01	8828.21	3167.05
950	932.736	47.1294	3.26863	2795.19	3	9.08619	GPI+ CA	GPI- CA	5.19195e-06	42.5334	181585	253567	219321	234121	384555	320561	278750	382284	395366	430164	645473	425422	403042	353738	72732.1	59712.6	21340.6	57536.4	61255.2	24384.4	174705	194552	77065.6	193224	375740	320561	99716.1	606149	491989	891859	424834	355143	625036	765054	23358.3	15969.6	7879.17	28982.7	11746.5
951	643.888	48.9051	1.61435	1285.76	2	Infinity	GPI+ NA	GPI- CA	1.79678e-12	27.35	83390.2	80616.9	80758.1	101414	95657.2	89449.1	82286.6	22112.2	29235	37652.3	42969.9	21871.5	27492.4	24622.3	0	838.719	3228.39	0	0	0	80230.6	61854.2	28377	83698.8	93464.5	89449.1	29436.1	35061.1	36379.7	78064.6	28281.7	18258.4	42635	53252.4	0	224.308	1191.95	0	0
952	784.431	10.3673	1.38952	783.424	1	3.46934	GPI+ NA	GPI- CA	0.00740353	48.6031	21753.8	38296	73728.8	55920.2	47835.9	38141.8	68181	15898.6	24020	34586.8	67557.9	69469.9	39151	41838.2	456.311	18238.2	67328	10961.4	13923.9	11250.3	20929.6	29383.1	25907	46152	46739.4	38141.8	24390.1	25208.9	29890.1	71708.9	44464.9	57993.6	60715.1	90486.4	146.546	4877.65	24858.1	5521.55	2670.09
953	915.879	37.843	2.32238	1829.74	2	25.3313	GPI- NA	GPI- CA	2.15149e-05	66.9398	75526.2	63800.9	82115.1	136954	124725	179459	97553.8	146724	128860	258595	225341	183738	218571	250826	3475.26	4366.84	966713	11126.7	10964	1809.52	72664.7	48951.9	28853.8	113031	121866	179459	34897.6	232645	160351	536146	148313	153385	338958	542480	1116.1	1167.87	356920	5604.81	2102.49
955	525.583	41.7099	1.42567	1573.73	3	15.4224	GPI+ CA	GPI- CA	1.20015e-07	36.5166	29163.3	39567.1	31899.4	33377.4	36730.1	42997.3	37360.9	48188.9	45834.1	53788.7	54900.4	65186	61817.8	47455.6	1876.3	3091	64286.6	4685.69	3647.42	2148.04	28058.4	30358.3	11208.9	27547	35888.1	42997.3	13365	76408.2	57035.4	111520	36134	54417.4	95866.7	102636	602.583	826.66	23735.2	2360.31	699.44
956	841.694	46.0168	1.20802	2522.06	3	4.09511	GPI+ CA	GPI- CA	0.00128263	53.1153	107229	135510	107432	117880	114235	124745	74355.6	323515	118949	105069	179136	101944	110474	119637	27722.8	31944.5	212866	28488.6	54808.7	27503	103166	103972	37749.8	97288.8	111616	124745	26598.9	512966	148018	217839	117903	85103.1	171323	258747	8903.33	8543.28	78592.4	14350.5	10510.3
958	925.521	12.8719	1.02032	924.514	1	55.7634	GPI+ CA	GPI- CA	5.4997e-06	58.5164	20642.5	24139.3	26465.1	61774.7	76608.6	40243.8	26341.7	28138.4	31991	94994.6	61414.3	69356.6	59246.5	148894	235.272	1760.69	100659	1721.9	818.974	1256.06	19860.4	18521.2	9299.38	50983.9	74852.6	40243.8	9423.13	44616.2	39809.2	196952	40421.3	57899	91879.2	322025	75.5586	470.88	37164.4	867.368	157.049
959	503.8	34.9282	1.81882	1005.59	2	8.3499	GPI- CA	GPI+ NA	4.49397e-07	26.0042	10246.4	11245.3	17902.4	12099.1	10001.5	11076.2	19220.9	15325.7	9769.7	14234.7	13163.1	21304.4	13093.1	11598.3	139110	102805	5662.74	111829	119073	121543	9858.22	8628.09	6290.61	9985.6	9772.22	11076.2	6875.83	24300.4	12157.3	29512.9	8663.59	17785	20304.7	25084.6	44676	27494.2	2090.74	56331.6	22833.8
961	834.43	64.465	1.62398	1666.85	2	1.2733	GPI+ CA	GPI- NA	0.954413	46.396	92519.5	129003	94496.7	141006	92495.9	157010	89664.2	160987	139819	94802.8	169354	6831.19	133847	124017	69014.9	98691.9	30747.1	76912	86413.7	115923	89014	98979.4	33204.5	116375	90375.8	157010	32075.3	255261	173989	196555	111464	5702.69	207569	268220	22164.5	26394.2	11352.1	38742.7	16571
962	536.578	45.1481	3.15027	1606.71	3	42.9535	GPI+ NA	GPI- CA	1.05571e-06	57.0907	151925	143793	165559	203580	152290	134537	136809	20042.4	40831.4	30319.8	39934.4	17932.5	26028.1	26157.9	1091.36	682.714	34663	657.791	1057.07	293.092	146168	110327	58174.6	168018	148799	134537	48940.1	31779.3	50810	62862.1	26283.8	14970.1	40364.2	56573.6	350.497	182.586	12797.9	331.348	202.706
964	920.558	104.725	0.661783	919.55	1	13.1264	GPI- NA	GPI- CA	0.183457	234.836	6742.06	2954.76	1.19779	21075.5	1218.28	9950.67	0	405251	2200.5	8438.46	972.472	13207.6	778.772	17968.5	938087	14872.9	22171.1	11170.2	0.0119102	3483.53	6486.61	2267.07	0.420882	17394	1190.36	9950.67	0	642566	2738.27	17495.5	640.057	11025.8	1207.71	38861.7	301271	3977.63	8185.79	5626.73	0.00228394
965	532.785	23.26	1.01113	1063.55	2	15.8669	GPI+ NA	GPI- CA	5.14345e-10	11.8972	32847.2	26354.1	27545.6	31843.6	32112.5	35881	25351.8	32813.8	27267.9	25309.8	24428.3	23785.1	30140.9	27042.1	1657.53	3007.94	2374.1	1502.89	1792.74	1857.62	31602.6	20220.5	9679.05	26281.1	31376.4	35881	9069.01	52029.5	33931.9	52474.8	16078.1	19855.9	46742.4	58485.8	532.323	804.446	876.54	757.048	343.782
966	657.393	23.8175	1.5979	656.386	1	11.5601	GPI- CA	GPI+ NA	5.24536e-08	18.7773	6405.81	3759.55	14322.2	6375.43	3979.19	4967.82	0	17212.2	13477.2	16952	17822	23872.3	20744.7	22072.5	3501.33	71016.9	356.879	235459	237580	181691	6163.1	2884.56	5032.59	5261.77	3887.98	4967.82	0	27291.6	16770.9	35146.5	11730	19928.6	32170.7	47737.7	1124.47	18992.8	131.763	118607	45559.2
968	411.899	33.158	3.02985	1232.68	3	5.4258	GPI- CA	GPI+ CA	0.000827077	39.9935	21174.5	23510.3	43381.4	13710.6	16373.5	18404.3	50559.3	25128.6	29973.2	17310.4	8744.54	33331.6	30637.2	16729.9	84540	55867.1	21471	161314	146938	68117.7	20372.2	18038.6	15243.5	11315.6	15998.2	18404.3	18086.4	39843.9	37298.2	35889.7	5755.43	27825.3	47512	36183	27150.4	14941.2	7927.3	81258.3	28177.3
969	466.758	36.5922	1.7225	931.501	2	15.1295	GPI+ NA	GPI- CA	1.39133e-06	49.2745	37798.1	37193.6	35846.7	43710.5	37137.6	39159.4	47153.3	29199.5	29026.4	25583.2	25266.3	34023.2	27712.5	28490.4	912.484	2562.93	23138.8	824.802	2262.68	2558.09	36366	28537.2	12595.9	36075.2	36286.4	39159.4	16868	46298.7	36120	53041.7	16629.6	28402.6	42976.3	61618.2	293.049	685.432	8543.07	415.476	433.9
970	908.081	17.0262	0.91065	2721.22	3	4.52616	GPI+ CA	GPI- CA	7.59136e-05	27.6924	144255	136329	93543.2	73838.1	52227.7	92874.9	79876.5	66081.7	137127	116077	68426.5	115599	129235	121165	39188.5	15520	68230.2	20085.4	19886.7	31395.1	138789	104600	32869.5	60940	51030.5	92874.9	28573.9	104779	170639	240663	45036.6	96502.4	200417	262052	12585.6	4150.69	25191.2	10117.6	3813.54
971	730.87	41.8632	3.83653	1459.72	2	18.1878	GPI+ CA	GPI- CA	1.46898e-05	60.816	131489	182279	77586.4	124981	215734	233923	115624	271253	371586	376137	278850	149485	312869	352256	11647	42044.5	28535	26041.3	17771.8	5963.53	126507	139856	27262.5	103149	210789	233923	41361.9	430098	462397	779846	183532	124791	485196	761848	3740.5	11244.4	10535.4	13117.7	3407.99
972	519.226	29.3355	1.39253	1036.44	2	3.09293	GPI+ NA	GPI- CA	6.22839e-06	16.6932	40717.5	35617.1	34432.8	65385.7	61900.1	53643.9	54963.8	40501.9	31631.1	47081.8	37130.9	49376.6	48079.8	51154.9	10240.6	10838.8	43210.7	14311.8	13422.6	14521.9	39174.8	27327.7	12099.1	53964.1	60481.2	53643.9	19662	64219.8	39361.4	97614.7	24438.6	41219.7	74561.9	110636	3288.81	2898.74	15953.8	7209.24	2573.95
973	714.326	22.6676	1.38275	1426.64	2	5.21209	GPI- CA	GPI+ CA	1.00196e-08	11.3154	68617.6	48159.7	116727	61834.6	54341	70564.7	91520.6	22459.3	24132.3	20108.3	16957.1	21281.2	19107	19979.1	115208	150531	11751.7	103693	111102	106920	66017.8	36951.1	41016	51033.3	53095.4	70564.7	32739.3	35611.5	30029.9	41690.5	11160.7	17765.6	29631	43210.3	36999.6	40258.2	4338.83	52233	21305.2
974	697.369	20.0935	1.27897	1392.72	2	3.83527	GPI- NA	GPI+ CA	0.00161713	45.3691	30692	52173.7	85101.1	326085	23798.2	27730.3	39643.3	16918.9	41581.9	42884.8	19610.5	23273.6	14176.4	25013.4	135245	263108	211700	74090.5	74284.7	153175	29529.2	40030.8	29903.1	269124	23252.7	27730.3	14181.4	26826.6	51743.9	88913.1	12907.1	19428.9	21984.6	54098.3	43434.7	70365.9	78161.7	37321.5	14245.1
975	546.84	53.8888	2.22012	1091.67	2	1.31139	GPI- NA	GPI+ NA	0.417145	205.229	17791.2	10579.8	25964.5	17179.6	7330.99	14231.7	41470.4	49695.6	3212.79	4979.17	3764.85	370075	2372.78	27328.8	164093	171321	45673.9	64258.9	0	86539.2	17117.1	8117.44	9123.5	14178.6	7162.95	14231.7	14835.1	78797.4	3997.96	10323.3	2477.93	308940	3679.69	59106	52699.4	45818.2	16863.2	32369	0
976	791.394	41.6339	1.81712	1580.77	2	1.1753	GPI- NA	GPI+ CA	0.380225	34.5417	131142	160430	103773	163797	133789	98406.5	91201	58130	48325.8	52284.2	36387.1	48217.1	39860.1	48024.7	102809	115622	183606	44393.5	44651.9	77794.2	126173	123092	36464.1	135185	130722	98406.5	32625	92171	60136.1	108401	23949.1	40251.7	61814.9	103866	33017.6	30922.1	67789	22362.3	8562.59
977	460.738	29.2589	1.08477	919.462	2	14.2435	GPI+ CA	GPI- CA	2.42757e-07	25.8765	26311	21496.3	15205.1	13014.7	14398.1	19729.8	15564.7	34179.5	16689.8	24273.7	22324.2	37412	29464.2	27177.9	3355.86	2817.39	1111.34	1826.24	1846.22	2090.21	25314.1	16493.3	5342.8	10741.2	14068.1	19729.8	5567.91	54194.9	20768.5	50326.6	14693.3	31231.6	45692.9	58779.6	1077.75	753.485	410.317	919.927	354.037
978	478.225	20.8559	1.34033	1431.65	3	34.0655	GPI+ NA	GPI- CA	1.63199e-07	31.2889	63172.1	59531	47553.5	43072	37343.4	54170.2	59202.4	16308.5	17784.8	6660.67	12065.6	9286.16	11738.4	11699.6	412.572	317.086	36225.3	435.066	296.87	344.271	60778.6	45675.9	16709.5	35548.1	36487.5	54170.2	21178.2	25858.7	22131.1	13809.6	7941.3	7752.1	18203.8	25303.5	132.5	84.8019	13374.7	219.155	56.9288
979	591.358	34.31	3.04833	590.351	1	3.35915	GPI- NA	GPI+ NA	0.953402	194.179	14908.8	11473.6	13950.1	14885.8	6979.49	7234.44	13136.6	39300.3	5297.79	12325.5	3945.59	340092	3853.45	38690.2	69305	53591.9	87003	15102.2	19186.6	22295	14344	8803.29	4901.81	12285.6	6819.5	7234.44	4699.3	62314.6	6592.5	25554.4	2596.89	283909	5975.9	83678	22257.6	14332.7	32122.3	7607.42	3679.28
980	551.245	15.958	1.5961	1100.48	2	1.82802	GPI- NA	GPI+ CA	0.00462775	24.6836	31126.8	21150.9	54405.6	63041.8	56199.1	42094.8	51933.1	19246.3	19421.8	30138.7	25952.8	22770.6	16960.2	32487.4	92746.5	92991	63245.3	45887.3	35175.5	49753.7	29947.5	16228.3	19117.2	52029.6	54910.9	42094.8	18577.8	30517	24168.2	62486.7	17081.5	19009	26301.8	70262.7	29786	24869.6	23350.8	23114.7	6745.37
982	653.361	26.6873	2.18773	1304.71	2	5.00757	GPI- CA	GPI+ CA	1.20414e-07	13.3499	69620.8	67178.4	120359	89868.3	77146.4	83132.8	138419	34151	35474	32146.8	26302.5	29967.5	25624.3	34766.8	146263	163203	68923.1	160409	133636	174733	66983	51543.4	42292	74170.1	75378	83132.8	49516	54149.8	44143.4	66649.9	17311.7	25016.9	39738.1	75192.6	46973	43647.1	25447.1	80802.7	25626.5
983	807.024	46.7359	1.95973	2418.05	3	6.01695	GPI+ NA	GPI- CA	3.16193e-07	19.1488	160179	207472	130825	135517	128765	157666	125755	167612	191530	140658	120209	126643	119301	130813	40354.9	37058.8	281582	22052.4	27239.1	21705.6	154110	159185	45969.6	111845	125814	157666	44985.8	265765	238337	291627	79118.6	105722	185012	282918	12960.2	9911.05	103963	11108.4	5223.46
987	596.668	36.9105	1.55477	1786.98	3	4.76323	GPI- CA	GPI+ NA	5.13092e-06	21.4219	23660.4	17269.6	27817.5	19737	16846	19779.7	27988.1	36602.9	41267.4	34835.3	26094.6	49233.8	30739	44945.5	73501.5	55099	41619.5	196092	199422	142837	22764	13250.3	9774.61	16289.3	16459.8	19779.7	10012.1	58037.6	51352.7	72224.2	17174.8	41100.4	47669.8	97206.8	23605.4	14735.7	15366.3	98777.1	38241.8
988	656.605	42.723	1.81142	1966.79	3	6.09465	GPI+ CA	GPI- CA	1.18443e-06	19.3249	70909.2	70476.7	75345.9	60805.8	55764.4	55753.9	66217.9	65558.8	81532.1	106444	70965.7	104288	106993	90331.5	11012.3	10907.5	85094.7	15932.3	16621.5	11474.1	68222.6	54074.1	26475.3	50184.2	54486.2	55753.9	23687.9	103950	101458	220691	46707.8	87059.9	165924	195366	3536.66	2917.12	31417.8	8025.57	3187.38
989	771.91	32.3093	0.985867	1541.8	2	3.72049	GPI- CA	GPI+ CA	6.38065e-07	17.0843	73455.5	72705.4	106046	74472.4	71359.2	82915.1	84941	43937.8	48811.1	44095.4	34051.6	46511.6	40209.8	42334.8	129657	145288	36952.5	167488	181719	129067	70672.4	55784.1	37262.6	61463.5	69723.5	82915.1	30385.6	69667.8	60739.9	91423.1	22411.9	38828	62357.1	91560.4	41639.9	38855.8	13643.2	84368.2	34847
990	754.877	32.2283	1.14733	1507.74	2	6.24277	GPI- CA	GPI+ NA	1.7475e-08	14.0982	30537.1	25964.2	53347.9	26084.6	22801.5	33135.4	44567.8	51260.1	57106.9	48998.1	49793.6	70687.5	51708	50908.3	94414	96303	97064.8	343219	365746	308952	29380.1	19921.3	18745.6	21528.1	22278.9	33135.4	15943.1	81278	71063	101588	32772.9	59010.1	80188.5	110103	30321.5	25755.4	35837.3	172889	70136.7
991	438.769	105.181	1.3609	875.524	2	4.86576	GPI- NA	GPI+ NA	0.637532	242.872	3236.11	2601.64	3557.49	16811.4	2217.62	2180.84	647.924	209288	928.773	2107.01	2222.14	1329.79	977.499	8368.97	654553	8395.64	3525.94	6972.63	5353.49	7511.25	3113.5	1996.14	1250.04	13874.8	2166.78	2180.84	231.78	331847	1155.75	4368.46	1462.56	1110.11	1515.9	18100.2	210213	2245.34	1301.81	3512.31	1026.6
992	510.599	27.2249	1.95597	1528.78	3	5.30395	GPI+ CA	GPI- CA	1.51869e-05	26.9858	44739.4	55736.8	27457	19334.8	34840.9	47406.1	26020.6	69866.8	66526.1	35534.3	42815	40438.3	56242.7	42329.5	15921.7	19462.6	32109.5	11680.4	9738.63	7164.96	43044.3	42764.7	9647.91	15957.3	34042.2	47406.1	9308.24	110781	82784.2	73673.3	28179.8	33758	87220.8	91549.1	5113.34	5205.11	11855.1	5883.76	1867.51
994	708.429	32.9967	1.46043	707.421	1	14.0047	GPI+ CA	GPI- CA	2.21439e-08	17.3034	23895.2	41358.9	36141	26184.4	53354.8	35072.7	22904.4	75520.2	70993.1	56115.4	78356.6	96964.1	86366.6	68657.8	3755.95	7361.78	63589.9	5939.15	6019.47	4351.4	22989.8	31733.1	12699.3	21610.5	52131.8	35072.7	8193.52	119745	88343	116344	51572.3	80945.8	133937	148491	1206.24	1968.84	23478	2991.72	1154.31
996	492.279	20.8559	1.56788	982.544	2	2.11823	GPI- CA	GPI+ CA	0.0480821	68.8348	52841.9	50236.6	34446.7	51092.6	33243.1	38397.5	46540.5	41591.2	24666.8	27015.7	22646.8	43532	33582.7	24241.7	46584.6	30728	17569	117750	35255.5	44240.8	50839.8	38544.6	12104	42167.7	32481.1	38397.5	16648.8	65947	30695.1	56011.7	14905.5	36340.6	52079.9	52429.2	14960.9	8217.93	6486.65	59314.1	6760.7
997	421.74	20.0207	1.2224	841.466	2	8.63455	GPI+ CA	GPI- CA	2.10173e-09	11.1386	13331.2	12029.3	13382.2	16269.2	14658.8	13789.5	11390.7	18828.9	16975	15435.1	16206.4	16424	14709.3	13592	1215.52	2644.61	20709.6	2014.73	1930.67	1622.14	12826.1	9229.61	4702.29	13427.3	14322.8	13789.5	4074.77	29855.2	21123.5	32001.7	10666.6	13710.8	22811.1	29396.4	390.37	707.277	7646.19	1014.88	370.232
998	496.238	16.9473	1.45252	990.462	2	2.06115	GPI+ CA	GPI- NA	0.000157142	18.6124	13406.8	10816.9	11211.4	18933.5	12087.4	9715.02	10266.3	36635.2	25594.3	28263.7	24509.3	23053.8	22053.8	30415	7448.06	15583.6	12261.4	12876.6	13787.4	12951.7	12898.8	8299.38	3939.5	15626.2	11810.3	9715.02	3672.53	58088.8	31849.3	58599.1	16131.4	19245.4	34201	65780.7	2391.98	4167.69	4527.02	6486.33	2643.91
999	431.532	33.4579	1.23233	1291.57	3	7.95047	GPI+ CA	GPI- CA	3.89946e-06	28.1961	20482.6	28008.4	21572.2	16121.3	23018.1	31258.8	33477.9	36551	33946.7	23348	27789.6	48998.7	33776.7	22377	1768.13	3461.04	44152.5	5111.46	4046.99	3066.57	19706.6	21489.8	7580.11	13305.2	22490.5	31258.8	11975.9	57955.2	42242.8	48407.3	18290.4	40904.2	52380.8	48396.2	567.842	925.625	16301.5	2574.78	776.063
1000	623.318	38.5927	1.21802	1244.62	2	2.4487	GPI- NA	GPI+ CA	0.291039	73.4136	73010.9	58184.5	65265.6	76006.1	57219.3	46262.3	96303	32925.7	31910.8	30129.8	36600.1	42453.6	37269	25930.3	145701	130283	3227.36	117519	118787	12641.5	70244.6	44642.7	22933.2	62729.3	55907.7	46262.3	34450.1	52207	39709.4	62468.1	24089.2	35440.3	57796.5	56081.2	46792.7	34843.1	1191.57	59197.8	22779
1003	958.073	45.079	1.47593	2871.2	3	3.08541	GPI+ NA	GPI- CA	0.000394523	30.9634	176509	254204	184981	232240	192641	228887	114708	105192	227391	147171	272979	178077	168662	153029	37009.1	69330.8	273119	60248.6	52518	61208.7	169822	195041	64999.3	191672	188225	228887	41034.1	166792	282963	305129	179668	148659	261560	330967	11885.7	18541.9	100838	30348.9	10071
1004	629.289	58.0447	10.2736	1884.84	3	1.41842	GPI- NA	GPI- CA	0.279872	62.8507	196427	158574	283890	68858.4	156735	151192	554767	332924	189620	185271	390477	540672	242776	167080	457068	258270	206362	83138.3	341672	194236	188985	121668	99754.1	56830.2	153143	151192	198455	527884	235960	384122	257002	451354	376496	361356	146790	69072	76190.9	41879.1	65520
1005	404.212	22.6676	1.86122	1209.61	3	10.2862	GPI+ CA	GPI- NA	2.60893e-05	55.9285	22216.9	23261.1	23084.9	23640.5	18193.4	31662	26955.2	24576.4	38913.1	21254.6	22826.3	38240.6	36643.5	28070.6	2700.71	4216.92	87.5711	3196.7	4405.47	1169.3	21375.2	17847.3	8111.64	19510.9	17776.3	31662	9642.58	38968.4	48423	44067.2	15023.7	31923.3	56826.5	60710.3	867.347	1127.78	32.3321	1610.27	844.807
1007	801.406	39.0754	4.96063	2401.19	3	5.76097	GPI+ CA	GPI- CA	1.70079e-06	19.2643	213159	270599	234030	270701	300842	253654	154704	252651	297621	269566	258018	172570	188852	283743	40214.3	85187.1	22265.6	47056.8	33880.8	47241.9	205082	207620	82234.1	223414	293946	253654	55341.7	400603	370356	558892	169821	144062	292871	613671	12915	22782.5	8220.66	23703.8	6497.08
1009	406.249	44.9234	1.71228	810.482	2	6.97725	GPI+ CA	GPI+ NA	0.733976	227.923	2128.32	2182.02	4712.48	2395.32	944.75	1239.48	4163.02	6726.16	463.422	1233.64	305.105	210817	180.819	20374.4	16491.9	19396.2	11415.9	3779.94	3250.94	7717.06	2047.68	1674.18	1655.89	1976.9	923.094	1239.48	1489.22	10665	576.677	2557.71	200.812	175990	280.413	44065	5296.47	5187.35	4214.86	1904.06	623.411
1011	657.891	21.6681	0.917583	1313.77	2	1.80622	GPI- NA	GPI+ CA	0.00602126	22.3116	196674	131659	1302.62	43317.6	56476	29005.8	22372.1	15197.9	14008.5	15106	17134	8827.44	9920.01	13470.6	173156	159034	535701	27791.1	18719.3	25994.5	189222	101017	457.72	35750.9	55181.5	29005.8	8003.1	24097.9	17432	31319.3	11277.1	7369.17	15383.9	29133.8	55609.7	42532.1	197786	13999.2	3589.68
1012	525.569	42.2552	1.33388	1573.68	3	12.0257	GPI+ CA	GPI- CA	2.78096e-08	20.4347	30450.5	42318.9	31530.9	36897.3	40390.8	45609.2	37246	66586.5	54336.4	62771.2	57315.6	83652	79738.2	64309.9	3179.07	2917.87	24527.9	6760.44	5449.32	4494.15	29296.8	32469.7	11079.4	30452	39464.9	45609.2	13323.9	105580	67615.6	130144	37723.7	69832.9	123658	139088	1020.97	780.358	9055.93	3405.42	1044.98
1014	1016.53	18.3719	1.1809	1015.52	1	11.2428	GPI+ CA	GPI- CA	1.51876e-06	34.5309	37310.4	67393.8	48635.9	91448.5	83030.7	61225.3	23492.5	58904.6	63082.4	121050	60169.3	95294.6	50730	63937.1	2050.46	11625.1	68096.9	6556.28	5661.83	7343.69	35896.8	51708.7	17089.8	75474.2	81127.4	61225.3	8403.9	93399.2	78499	250973	39601.9	79552.1	78671.8	138281	658.516	3109.02	25142	3302.58	1085.73
1015	1110.59	53.4973	16.8214	2219.16	2	81.5356	GPI+ CA	GPI- CA	9.41972e-08	38.9698	567519	763252	613683	1.04467e+06	1.12734e+06	1.28889e+06	689921	1.45756e+06	1.3205e+06	2.74071e+06	3.02921e+06	2.42689e+06	1.57047e+06	1.43269e+06	86826.9	135751	99507.7	20898.5	35309.5	17264	546017	585614	215638	862186	1.1015e+06	1.28889e+06	246803	2.31111e+06	1.64322e+06	5.68232e+06	1.99375e+06	2.02597e+06	2.43547e+06	3.09857e+06	27884.9	36305.5	36739.2	10527.2	6771.06
1016	447.281	104.595	1.26248	892.548	2	4.295	GPI- NA	GPI- CA	0.0505725	125.794	13288.3	14159.6	5498.89	20021.1	12896.3	15158.1	6642.73	116900	13708.8	11571.7	19661.3	19677.9	11582.9	20081.1	215226	16295	49692.1	6656.33	1619.78	12996.1	12784.8	10864.1	1932.22	16523.8	12600.7	15158.1	2376.28	185356	17059	23991.6	12940.5	16427.1	17962.6	43430.8	69120.9	4357.96	18346.8	3352.98	310.615
1017	520.333	28.8832	2.4585	519.325	1	2.09325	GPI- NA	GPI+ NA	0.893854	137.398	33753.7	15574.2	17858.1	48627.7	20004.4	17146.8	27495.2	65210	13386.4	55661.4	10422.4	267480	8796.69	45311.6	86935.9	65913.9	126562	27280.6	24607.2	43575.8	32474.8	11949.4	6275.04	40133.4	19545.9	17146.8	9835.77	103397	16657.8	115403	6859.73	223292	13641.9	97998.5	27919.9	17628.1	46728	13742	4718.75
1018	429.509	26.6873	2.25897	1285.51	3	11.8001	GPI- NA	GPI- CA	5.96866e-09	14.4026	22058.3	24925.5	14289.2	12297.9	24534	23490.6	25210.9	46837.6	35576.2	28887.9	38152	40846.2	36291.6	39158.6	4012.19	2852.27	319782	2816.24	3489.52	3346.14	21222.6	19124.4	5020.98	10149.7	23971.6	23490.6	9018.58	74265.7	44270.6	59893.4	25110.7	34098.5	56280.8	84691.1	1288.54	762.815	118067	1418.62	669.161
1019	519.267	23.5294	1.87665	1036.52	2	6.64792	GPI- NA	GPI+ CA	0.00019718	55.8064	17327.5	10373.3	33870.9	300480	8970.44	5167.35	38144.5	3994.85	11270.6	6538.5	4056.11	3825.92	2102.95	5435.78	53196.6	166716	33126	34584.7	34947.6	36524.9	16671	7959.04	11901.6	247992	8764.81	5167.35	13645.3	6334.23	14025	13556.3	2669.63	3193.88	3261.25	11756.3	17084.4	44586.6	12230.4	17421.3	6701.65
1020	765.395	27.1506	1.877	1528.78	2	4.43562	GPI+ CA	GPI- CA	1.03537e-07	14.1875	65405.5	82125.7	52935.5	118411	83682	91548.1	33753.2	81546.3	81677.2	105607	78717.5	71136.3	74491.2	93269.4	16509.5	21753.4	43923.2	17789.5	19960.1	18913	62927.3	63011.9	18600.6	97727	81763.9	91548.1	12074.4	129300	101638	218955	51809.9	59384.7	115520	201720	5302.1	5817.75	16216.9	8961.08	3827.61
1021	493.785	18.6002	1.10625	985.555	2	1.58894	GPI- CA	GPI+ NA	0.00296963	25.7597	12400.5	10182	14793.4	12073.9	11000.7	12391.3	10434.2	22700.4	20656.9	20470.5	19506.6	26167.8	24989.7	22785.4	8853.77	10709.1	17531.7	31501.1	46247.2	29353.9	11930.6	7812.25	5198.15	9964.81	10748.6	12391.3	3732.58	35993.8	25705.2	42441.6	12838.8	21844.9	38754	49279.6	2843.43	2864.04	6472.86	15868	8868.5
1022	727.426	104.652	0.429667	726.419	1	11.272	GPI- NA	GPI- CA	0.816121	242.064	3748.66	3022.38	0	8973.41	3394.42	4026.7	0	227761	265.4	2230.74	2341.68	3226.76	840.519	9133.91	783511	18467.4	0	4006.48	4278.18	1060.9	3606.62	2318.96	0	7405.93	3316.61	4026.7	0	361137	330.26	4625	1541.23	2693.71	1303.47	19754.6	251629	4938.94	0	2018.18	820.398
1023	456.269	23.605	1.15565	910.524	2	41.6419	GPI+ CA	GPI- CA	6.38112e-09	27.1617	18930.9	19208	25940.1	25903.2	25770.3	25758.5	19392.5	47638.9	29703.2	30852.7	37789.2	30148.2	28174.2	34765.6	1304.02	17137.1	30872.3	1026	583.642	850.841	18213.7	14737.6	9114.91	21378.4	25179.6	25758.5	6937.2	75536.2	36962.2	63966.9	24871.9	25167.8	43692.5	75189.9	418.794	4583.16	11398.4	516.826	111.921
1024	559.304	9.19653	2.77042	1116.59	2	4.43754	GPI- NA	GPI+ CA	7.26252e-05	31.572	87807.8	46284	115586	91040	75088.8	36182.8	107991	16540	14706.4	31487.3	24142.3	17995.4	16519.9	23164	162407	153730	40723.3	61202	94929.1	118785	84480.9	35511.9	40614.9	75137.1	73367.7	36182.8	38631.4	26225.8	18300.5	65282.7	15889.8	15022.6	25619	50098.5	52157.8	41113.8	15035.4	30829.1	18203.9
1025	913.888	44.0692	2.02	1825.76	2	1.71119	GPI- NA	GPI+ NA	0.00324392	25.0193	52277.3	81216.6	97816.7	60240.6	68052.6	79371.5	134995	173549	177230	144913	143199	211500	147558	137913	40086.1	75507.8	1.16152e+06	67470.6	109776	107233	50296.6	62314.4	34371.1	49717.7	66492.7	79371.5	48291.2	275180	220543	300449	94250	176561	228832	298274	12873.9	20193.9	428845	33986.8	21050.9
1026	411.533	21.4361	1.06975	1231.58	3	1.39921	GPI+ NA	GPI+ CA	0.604561	61.7245	17253.3	20541.4	19571.3	17114.7	28961.3	17361.4	20409.3	7610.92	10539.2	5952.82	9033.97	5999.27	20775.7	13503.9	3860.27	35933.4	0	18833.5	20906.8	4284.32	16599.6	15760.6	6877.01	14125.1	28297.4	17361.4	7300.94	12067.9	13114.9	12342	5945.93	5008.2	32218.8	29205.9	1239.74	9610.05	0	9486.98	4009.15
1027	464.285	28.3383	1.97588	926.555	2	4.24372	GPI- CA	GPI+ NA	8.8136e-06	22.4629	8336.88	3032.17	8315.01	9184.8	4337.08	4491.82	9970.83	30920.6	21704.3	23235	23223.5	35805.2	21049.5	21645.5	37905.3	23778.9	10792.7	125818	114999	82160.1	8021	2326.47	2921.75	7580.39	4237.66	4491.82	3566.83	49027.8	27008.5	48173.2	15285.1	29890.3	32643.4	46814.2	12173.5	6359.44	3984.76	63378	22052.7
1028	473.207	27.5892	1.64437	472.2	1	1.0877	GPI+ NA	GPI+ CA	0.514233	19.5842	45330.1	35440.5	25938	46569.2	49072.8	42163.2	66554.4	26834.7	23642.5	34389	24523.6	33912.5	33546.9	31107.9	54993.6	14738.7	32788.2	33735.1	25395.3	37810.1	43612.6	27192.1	9114.15	38434.5	47948	42163.2	23808.2	42549	29420.4	71298.7	16140.8	28310.2	52024.3	67279.3	17661.5	3941.73	12105.7	16993.3	4869.88
1031	563.284	23.8937	2.52332	1124.55	2	15.9111	GPI+ CA	GPI- CA	1.52562e-06	34.7651	65485.6	43702.6	44841.1	83330.4	116240	86057	75244.9	100197	54559.5	141649	88174.3	122026	117537	117510	4169.37	7810.33	116098	9252.81	5921.24	4802.64	63004.4	33531.3	15756.4	68774.2	113575	86057	26917.1	158872	67893.2	293681	58034.1	101867	182276	254147	1339.01	2088.8	42864.6	4660.9	1135.48
1033	492.597	35.802	1.66057	1474.77	3	223.626	GPI+ NA	GPI- CA	0.000183956	136.508	88575.5	101962	70210.6	52352.7	46638.9	61110.1	95963.9	18874.8	23318.5	9991.67	9877.05	21147.4	16683.5	10462.7	1563.49	673.444	244.47	31.3577	0	180.135	85219.5	78231.6	24670.8	43207.7	45569.8	61110.1	34328.8	29928	29017.2	20715.7	6500.83	17653.9	25872.8	22628.4	502.123	180.107	90.2608	15.7957	0
1034	1149.57	34.6977	1.40548	2297.13	2	4.21775	GPI+ CA	GPI- CA	0.000112365	38.5144	123178	162818	121978	116046	126155	183354	119021	182088	212359	176685	105400	195452	130286	155355	12241.5	45337.8	373541	42720.9	52245.3	22661.7	118511	124924	42860.8	95775.2	123264	183354	42577.1	288719	264256	366322	69371.9	163164	202047	335997	3931.42	12125.2	137915	21519.7	10018.7
1035	643.331	38.2467	1.14698	1926.97	3	1.66158	GPI+ CA	GPI- NA	0.0187455	39.413	45268.4	66776.3	31102.4	47883.4	55788	66594.9	63039.9	53522.2	78739.4	42376	44954.8	60542.3	56912.1	50378.6	14169.1	29938.9	1151.08	21480.2	31014.4	47434.1	43553.2	51234.9	10928.8	39519.1	54509.2	66594.9	22551	84864.8	97982.3	87858.3	29588.1	50540.8	88258.9	108957	4550.49	8006.89	424.991	10820.2	5947.41
1036	403.23	14.4507	1.21148	402.223	1	5.67529	GPI+ CA	GPI- CA	0.00109482	64.239	8303.15	13088.2	9500.18	8921.95	12395	10917	7138.68	16041.7	11146.5	8424.09	45397.9	21595.5	14219.8	17439.6	2370.18	3335.34	30451.1	3012.81	3662.9	3463.35	7988.55	10042.1	3338.2	7363.46	12110.9	10917	2553.69	25435.7	13870.6	17465.7	29879.7	18028	22052	37717.8	761.196	892.005	11242.8	1517.64	702.41
1037	614.809	13.261	1.57148	1227.6	2	7.16563	GPI+ CA	GPI- CA	7.2444e-07	21.1654	37043.7	31295.6	29525	34392.4	29584.8	30544.2	43200.4	27061.1	40541.1	37276.2	38154.1	44399.2	55536.3	44930	4845.57	9181.69	6543.93	5891.11	4838.78	6489.1	35640.2	24011.9	10374.6	28384.7	28906.7	30544.2	15453.9	42908.1	50448.8	77284.7	25112.1	37064.5	86125.4	97173.2	1556.18	2455.56	2416.08	2967.52	927.9
1038	464.25	25.7664	1.75278	926.486	2	5.5453	GPI- CA	GPI+ CA	2.75294e-07	17.636	23218.5	25345.4	40411.6	19119.6	23124.9	30093	42436.3	14456.8	14656.4	9402.15	9594.38	11614.4	11726.3	13237	83971	67717.9	26316	71931.8	66071.8	63261.2	22338.8	19446.5	14199.9	15779.7	22594.8	30093	15180.6	22922.8	18238.3	19493.5	6314.78	9695.74	18185.2	28628.6	26967.7	18110.5	9716.11	36234.1	12670.1
1040	528.108	85.0672	3.07878	527.101	1	8.06333	GPI- CA	GPI+ CA	0.00232792	96.796	232699	200345	72319.6	37568.5	30534	62719.5	34844.9	128904	102361	10880.9	30035	15116.8	33996.6	19228.7	532328	504492	4441.39	433520	412138	331092	223882	153717	25411.9	31006	29834.1	62719.5	12464.9	204390	127377	22559.4	19768.3	12619.5	52721.7	41587.3	170960	134922	1639.8	218376	79032.8
1041	1013.8	29.4867	1.38942	3038.39	3	4.7489	GPI- NA	GPI- CA	4.09243e-05	40.9721	111304	203157	79408.4	102610	87088.1	149602	72247	144294	214120	122055	165795	137674	164403	154435	32521.2	64728.7	486887	41478.9	40554.4	17488.2	107087	155874	27902.8	84686	85091.9	149602	25844.6	228793	266449	253057	109122	114930	254955	334008	10444.3	17311.1	179763	20894.1	7776.85
1042	1201.95	39.8404	1.9209	3602.83	3	3.21162	GPI- NA	GPI+ CA	0.00211125	53.657	419977	402518	467411	291944	302682	303460	389552	89264.7	135757	144221	77920.6	61201.5	81609.3	107378	794745	663535	116436	215741	226009	518090	404064	308837	164240	240947	295744	303460	139353	141538	168934	299013	51285.4	51091.1	126559	232235	255236	177456	42989.4	108675	43340.2
1043	713.596	49.6603	9.35118	1425.18	2	7.06303	GPI+ CA	GPI- CA	6.878e-07	34.1809	209825	281845	194077	187926	256420	252571	197015	324669	355439	278289	344105	374799	279850	261975	36359.4	91310.6	507807	31749.2	61746	41157.1	201875	216249	68195.5	155099	250542	252571	70477.3	514796	442304	576977	226481	312883	433989	566591	11677	24420.2	187487	15992.9	11840.6
1044	611.937	17.637	1.71768	1832.79	3	10.1616	GPI- NA	GPI- CA	1.28224e-05	68.0518	8158.39	13705.9	6100.76	11700.4	11030.3	10915.4	7356.88	12994.6	14279.6	7037.59	11092.8	10056.5	9694.49	11530.1	776.971	2352.8	1.79954e+06	725.664	1921.45	587.132	7849.28	10516	2143.7	9656.53	10777.5	10915.4	2631.75	20604.2	17769.3	14591	7300.97	8395.21	15034.2	24936.9	249.528	629.236	664406	365.537	368.463
1045	423.275	44.9234	1.87122	844.535	2	5.73779	GPI+ CA	GPI+ NA	0.720488	223.017	4062.51	152.567	1343.89	7212.11	1957.85	1778.06	2496.3	13620.2	92.7567	1487.35	1454.69	214864	191.715	17401.5	17368.2	8611.18	5387.67	5567.13	2795.13	10244.6	3908.59	117.059	472.219	5952.29	1912.97	1778.06	892.992	21596.3	115.425	3083.72	957.442	179369	297.311	37635.5	5577.88	2302.98	1989.18	2804.32	536.003
1046	624.23	48.1656	2.213	1869.67	3	10.001	GPI+ CA	GPI- NA	5.95375e-06	54.5418	138403	109368	79846.4	143697	173854	188230	135175	133400	112037	154643	195023	214369	156285	118059	16621.4	10999.3	3918.42	10657	10556.1	25231.6	133159	83913.9	28056.7	118596	169869	188230	48355.5	211520	139418	320621	128360	178956	242366	255335	5338.05	2941.67	1446.72	5368.25	2024.26
1047	588.278	19.5048	2.0278	1174.54	2	16.2901	GPI+ NA	GPI- CA	5.54724e-09	20.3551	51432.5	55168	55469.1	71064.2	78364.4	62650.1	44833.2	56187.9	57576.9	68908.7	48298.9	50369.7	51500.8	64777.2	3194.26	5546.64	63022.9	4045.68	3726.85	2688.32	49483.8	42328.3	19490.9	58650.7	76568.1	62650.1	16038	89091.6	71647.9	142868	31789.1	42048.7	79867.1	140098	1025.85	1483.4	23268.7	2037.92	714.673
1048	476.624	27.4479	1.95597	1426.85	3	1.59323	GPI- NA	GPI+ CA	0.029646	26.0771	167713	152953	19621.2	29136.3	24913.6	30770.2	20993.7	17460.3	20116.6	13111.8	10846.3	10115.7	12352.4	13133.6	60644.7	78011.5	201395	24569.3	15574.9	26182	161359	117355	6894.56	24046.7	24342.5	30770.2	7510.01	27685.1	25032.8	27184.7	7138.79	8444.59	19156	28405	19476.4	20863.5	74356.9	12376.2	2986.69
1049	562.788	14.9779	1.05595	1123.56	2	7.0089	GPI+ NA	GPI- CA	3.93518e-06	41.5474	16835.5	18922	36282.4	31273.2	35398.9	21666.5	43986	14274.8	19118.8	23296.7	16192.6	17043.2	20383	24467	1541.1	5158.8	39662	4044.08	1896.32	2300.73	16197.6	14518.1	12749	25810.3	34587.4	21666.5	15734.9	22634.1	23791.1	48301	10657.6	14227.7	31609.8	52916.6	494.931	1379.68	14643.6	2037.12	363.643
1050	1032.15	32.3093	3.1593	3093.43	3	7.64756	GPI+ NA	GPI- CA	2.81356e-05	44.8883	312310	533813	171725	222445	250321	374333	137744	229212	348532	205028	271121	158259	186964	183066	56429.6	176413	15485.3	40004.4	34032.5	14629.1	300477	409575	60341.4	183588	244583	374333	49274.7	363439	433709	425086	178445	132115	289943	395930	18122.6	47180	5717.31	20151.3	6526.18
1051	880.691	21.3069	0.961767	2639.05	3	2.78984	GPI+ NA	GPI- CA	9.55761e-05	33.4169	154389	198278	109717	97071.9	89784.2	155968	119983	83936.9	97785.5	63767.3	68719.7	85694	90810	74617.1	41055.3	28684.8	104089	27056.7	20360.3	39428.2	148539	152131	38552.7	80115.3	87726.1	155968	42920.9	133090	121683	132209	45229.6	71537.5	140828	161380	13185.1	7671.48	38430.8	13629.2	3904.36
1053	438.929	21.6681	1.43033	1313.77	3	2.66585	GPI- NA	GPI+ CA	0.00202533	32.7562	135504	113900	17510.6	20615.3	25277.7	19139.9	24431.4	11840.6	13171	6131.86	12474	7653.97	6257.36	7735.36	147837	146173	215251	22653.9	18632	33278.8	130370	87390.9	6152.93	17014.2	24698.3	19139.9	8739.76	18774.5	16389.8	12713.2	8210.08	6389.55	9703.87	16729.8	47478.7	39092.7	79472.8	11411.4	3572.94
1054	405.224	16.8041	1.22355	808.433	2	4.57965	GPI- NA	GPI+ CA	1.63233e-05	26.7193	14243.1	11886.4	17515.1	133794	5860.82	7490.77	14709.4	5686.91	9461.7	6709.32	6757.26	5884.95	3750.29	6349.4	42557.9	72699.5	24895.2	28898.1	26051.2	32587.1	13703.4	9119.97	6154.51	110423	5726.48	7490.77	5261.95	9017.16	11774	13910.5	4447.46	4912.77	5815.93	13732.3	13667.7	19442.8	9191.55	14556.8	4995.66
1055	506.27	15.5857	4.285	1515.79	3	4.51693	GPI- CA	GPI+ CA	2.97657e-07	14.4081	128036	73641	98227.2	112466	92804.3	68601	97423.6	54421.3	62490	68536.3	44134.5	57083	58720.3	68286.1	263048	232736	125890	264575	295783	240440	123185	56501.9	34515.4	92820.2	90677.1	68601	34851	86290.4	77761.8	142096	29048.2	47653	91063.1	147687	84479.2	62243.1	46479.8	133274	56720.2
1056	836.853	31.1417	1.40337	1671.69	2	12.3117	GPI+ CA	GPI- CA	1.54107e-06	47.652	56499.3	55180.9	52486.3	118794	98851.6	80563.7	50695.7	67522.4	75388.5	113236	105189	88799.1	85025.6	125787	5479.4	13657.7	127509	6091.85	5068.24	11847.5	54358.6	42338.2	18442.8	98042.8	96585.7	80563.7	18135.2	107064	93812.4	234772	69232.8	74129.7	131857	272048	1759.74	3652.63	47077.5	3068.64	971.902
1057	755.354	12.8719	1.60615	1508.69	2	2.15752	GPI+ CA	GPI- NA	0.00102058	23.9843	22468.3	26034.7	52622.1	65041	45413.5	26789.5	40745.7	68638.2	62843.9	118751	83954.6	85205.6	72195.6	96160	21058.1	19596.3	747.414	31371.1	36025	49354.5	21617	19975.4	18490.5	53679.6	44372.5	26789.5	14575.8	108833	78202.2	246206	55256.8	71129.8	111961	207972	6762.9	5240.87	275.953	15802.5	6908.27
1059	498.34	18.9751	1.46312	497.332	1	16.9692	GPI- NA	GPI- CA	1.92622e-05	61.5867	8766.37	10572.6	10715.3	8538.03	11146.2	13014.9	7919.88	26587.6	21014.5	13314.6	25922.9	24356	30894.8	25672.2	232.021	591.255	79322.3	1683.44	2114.28	439.252	8434.22	8111.95	3765.16	7046.6	10890.7	13014.9	2833.15	42157.3	26150.2	27605.2	17061.8	20332.4	47911.5	55523.2	74.5148	158.126	29286.6	847.997	405.442
1060	1414.05	88.7916	2.20458	1413.04	1	1.29061	GPI- NA	GPI+ NA	0.429761	83.2512	1.32492e+06	476089	62397.8	545147	274885	497544	123017	747001	564684	440462	724952	2.40185e+06	559614	441413	1.99208e+06	1.55911e+06	0	1.81748e+06	616089	818754	1.27472e+06	365285	21925.5	449920	268584	497544	44006.6	1.18445e+06	702686	913210	477145	2.00507e+06	867846	954676	639767	416969	0	915515	118143
1061	1182.68	88.7916	2.6781	1181.68	1	2.32135	GPI- NA	GPI+ CA	0.0237801	45.6253	697856	331296	113836	1.74417e+06	870100	1.20324e+06	822384	252524	187730	376574	725233	604202	752399	645537	2.14007e+06	800641	1.47277e+06	1.35666e+06	1.25894e+06	910397	671415	254190	39999.9	1.43949e+06	850156	1.20324e+06	294188	400402	233609	780751	477330	504389	1.16682e+06	1.39615e+06	687293	214124	543761	683387	241419
1062	457.927	25.69	1.62332	1370.76	3	3.78155	GPI- CA	GPI+ NA	1.77415e-06	17.6306	17529.3	16232.1	19002.9	14707.7	17350	20154.8	23556.2	27123.5	24961.8	17716.9	16525.6	19962.2	21327	22029.6	43469	64138.1	0	82451	73749.2	86326.7	16865.1	12454.3	6677.28	12138.6	16952.3	20154.8	8426.67	43007.1	31062.1	36732.5	10876.7	16664.5	33073.8	47645	13960.3	17153.2	0	41532.9	14142.4
1063	472.541	25.2454	3.71722	1414.6	3	46.1356	GPI+ NA	GPI- CA	1.96846e-08	41.7494	149912	89621.7	59633.9	122950	122813	114268	132213	26873.3	21894.4	20854.7	23022.8	18612.6	25174.9	23428.5	1613.68	127.317	132951	274.911	684.913	525.189	144232	68763.3	20954.3	101473	119998	114268	47296.1	42610.2	27245.1	43238.1	15153	15537.9	39041	50670.5	518.242	34.0497	49086.8	138.48	131.341
1064	712.41	12.8719	0.809567	711.403	1	12.6689	GPI+ CA	GPI- CA	1.60832e-06	30.3577	15170.2	24232.2	21183.4	22428.2	34514.1	29784.9	23039.5	29876.4	30200.5	23620.2	54401.7	37977.8	49916.8	48946.9	0	4507.24	86968.2	2473.93	3168.04	3658.87	14595.4	18592.4	7443.49	18510.4	33722.9	29784.9	8241.85	47372	37581.2	48971.8	35805.8	31703.9	77410.7	105861	0	1205.42	32109.5	1246.19	607.513
1065	747.866	33.3123	1.08833	1493.72	2	6.82212	GPI+ CA	GPI- NA	3.25325e-07	23.0236	24676.4	28387.8	34231.3	34116.3	37004.6	38800.9	23080.8	74010.9	57845.8	55367.2	44911.2	45911.9	54102.4	55169.7	1862.78	13790.2	1076.12	10181.8	7594.23	6555.73	23741.4	21780.9	12028.3	28156.8	36156.4	38800.9	8256.62	117352	71982.5	114793	29559.4	38327.4	83901.8	119319	598.242	3688.06	397.314	5128.84	1456.29
1066	414.23	14.2965	1.7438	826.445	2	3.95256	GPI- CA	GPI+ CA	1.07875e-06	17.545	10812.4	8733.19	27945.7	16056.1	15334.7	11109.5	22918.4	10537	11088.3	15386	11439.7	15981.9	11665.9	14576.9	22841.6	30950.9	9497.64	50779.5	48266.2	54554.7	10402.7	6700.64	9819.65	13251.4	14983.2	11109.5	8198.5	16707.5	13798.1	31899.9	7529.31	13341.7	18091.4	31526.4	7335.68	8277.54	3506.62	25579.1	9255.68
1067	595.345	14.6089	1.44097	594.338	1	3.79881	GPI- NA	GPI+ CA	0.00263043	52.9595	35214.7	17438.8	66207.3	59635.6	40255.8	17347.3	58084.3	5574.41	6556.34	17908.9	25326.7	13023.4	9659.34	12868.5	116964	73538.6	51374.4	43827.7	39049.4	65142.6	33880.5	13380.1	23264.1	49218.4	39333.1	17347.3	20778.3	8838.78	8158.62	37130.6	16669.4	10872	14979.6	27831.7	37563.5	19667.2	18967.9	22077.2	7488.24
1068	649.526	88.838	4.34478	648.519	1	2.1517	GPI- NA	GPI+ CA	0.0123347	51.221	293913	155956	153334	567830	217311	295307	146041	97158.9	102054	132659	152213	339993	140143	164316	874832	534986	518.078	437548	287786	315356	282777	119659	53878.8	468641	212330	295307	52242.7	154055	126994	275043	100183	283827	217333	355377	280956	143077	191.279	220405	55186.8
1069	535.276	41.3104	3.42158	1602.81	3	5.3936	GPI+ CA	GPI- CA	0.0597168	122.716	79975.1	62666.1	324.114	10057.1	38623.9	56377.9	4580.5	276657	144069	151778	11089.9	21472.8	142601	94083	189810	87555.2	4116.58	53842.3	5066.89	7975.79	76944.9	48081.3	113.888	8300.28	37738.5	56377.9	1638.57	438667	179278	314681	7299.09	17925.6	221145	203480	60958.5	23415.9	1519.88	27121.9	971.643
1070	582.547	23.5294	2.13113	1744.62	3	14.2597	GPI+ CA	GPI- NA	4.37708e-06	49.7173	58245.8	52202.5	33653.5	44720.2	53621.7	59180.5	37268.2	100237	63391.3	51637.3	57755.6	67604.2	67680.6	65360.5	0	13331.6	0	5983.16	6227.98	2024.76	56038.9	40053	11825.3	36908.5	52392.6	59180.5	13331.8	158936	78883.3	107060	38013.3	56436.1	104959	141360	0	3565.41	0	3013.88	1194.3
1071	693.352	28.1803	2.54557	2077.03	3	7.60958	GPI+ CA	GPI- CA	2.48021e-07	19.7504	130136	144358	56654.1	193100	187767	190581	83655.2	178030	163431	242307	131719	176854	192545	222835	26250.5	19775.6	172626	27473.8	24515.2	21661.9	125205	110760	19907.3	159369	183463	190581	29925.7	282285	203371	502376	86694.3	147638	298598	481940	8430.49	5288.8	63735.2	13839.3	4701.1
1072	489.259	20.2438	1.13863	1464.76	3	7.48413	GPI+ CA	GPI- CA	1.1448e-07	16.8423	25126.3	22346.6	16040.9	21824	22307.1	17799.6	14110.7	37300.3	35471.4	31669.3	22944.2	27807	38006.5	34443.4	3167.68	6144.31	27595.4	4854.53	4057.19	4123.98	24174.3	17145.7	5636.49	18011.8	21795.8	17799.6	5047.75	59143.4	44140.2	65660	15101.3	23213.3	58940.3	74493.2	1017.32	1643.24	10188.5	2445.36	778.019
1073	601.784	37.291	1.33348	1201.55	2	4.27847	GPI- CA	GPI+ CA	0.00137347	56.2037	37785.8	12366.9	77033.5	51929.7	19591.6	28208.7	94691.1	19302.6	17988.5	27177.5	20513.1	20618.3	23445.6	24790.8	217474	51534.9	2603.42	133705	114335	34038.2	36354.2	9488.68	27068.3	42858.6	19142.5	28208.7	33873.5	30606.2	22384.7	56347.2	13501.2	17212.2	36359.3	53616.9	69842.9	13782.5	961.207	67351.2	21925.3
1074	435.774	16.0302	1.75288	869.533	2	1.22423	GPI- NA	GPI+ CA	0.339342	86.8364	20925.9	12304.5	19474.4	21761.6	20296.8	12229.4	18379.6	41341.1	6185.64	13433	14800	6390.02	4934.05	14250.5	23947.2	41346.9	113546	20739.5	16520.8	15906.9	20133.1	9440.74	6842.96	17960.3	19831.6	12229.4	6574.88	65550.5	7697.33	27850.7	9741.02	5334.4	7651.7	30820.7	7690.76	11057.9	41922.3	10447.1	3168.08
1075	537.588	42.5713	2.75305	1609.74	3	29.7731	GPI+ CA	GPI- CA	3.64135e-05	69.0491	9924.52	22526.3	14238.2	22235	34855.3	33934	13525.8	199973	60914.6	40371.8	37691.5	120189	62062.5	66146.4	1906.31	3566.98	22157.9	2830.6	4244.72	1379.33	9548.49	17283.6	5003.06	18351	34056.4	33934	4838.54	317077	75801.4	83702.8	24807.6	100334	96246.1	143059	612.221	953.956	8180.91	1425.85	813.98
1077	429.223	21.3742	2.9808	856.432	2	4.51637	GPI- NA	GPI+ CA	4.22837e-06	23.8905	71531.6	49568.7	91287.9	54787.4	55733.6	45500.2	86946.5	15819.7	14258.4	24450	12479.6	14481.5	15583.3	15909.1	168837	141639	24664.5	78343.6	59451.9	80890.3	68821.3	38032.2	32077	45217.1	54456.1	45500.2	31103	25083.7	17743	50692.3	8213.77	12089.2	24166.6	34407.8	54222.8	37880	9106.37	39463.9	11400.7
1078	543.936	44.5409	1.23633	1628.79	3	2.07947	GPI+ CA	GPI- CA	0.000167792	17.5332	22711.8	36608.6	29422.9	27709.6	29821.3	36829.1	33788.6	39464.8	44406.9	39674.5	31449	52660.3	35193.1	35942.9	7576.44	11286.6	61153.9	22029.5	17675.4	17753.2	21851.3	28088.4	10338.7	22869.3	29137.8	36829.1	12087.1	62575.4	55259.4	82257.2	20698.9	43960.9	54577.2	77736.2	2433.21	3018.49	22578.6	11096.9	3389.48
1079	485.358	11.1947	1.55513	484.351	1	1.62314	GPI- CA	GPI+ NA	0.104214	45.6542	13155.1	9381.5	25200.5	13305.6	10528	12383.2	21016.7	11485.7	11951.2	9751.84	28821.5	18494.1	11557	25564.3	2133.61	57786.1	2548.8	17374.3	29768.6	34681.1	12656.7	7198.06	8855.01	10981.4	10286.6	12383.2	7518.22	18211.8	14871.9	20218.5	18969.6	15438.9	17922.5	55289.7	685.218	15454.4	941.043	8751.94	5708.53
1080	1022.57	52.1394	1.9764	1021.56	1	6.35533	GPI+ CA	GPI- CA	5.17214e-06	36.3625	55301.1	97579.5	61711.1	62499.3	92130.8	62629.4	41753.6	90497.3	131014	131287	174770	143356	146058	167240	22990.1	45863.6	41690.5	18676	31317.6	16377.4	53205.8	74869	21684.2	51581.9	90018.9	62629.4	14936.4	143493	163032	272198	115029	119674	226506	361701	7383.37	12265.8	15392.5	9407.62	6005.57
1081	729.368	20.0207	0.913233	728.36	1	3.99594	GPI+ NA	GPI- NA	0.000282135	40.1395	21489.8	20137.5	37244.3	50043.4	39499.3	23597	16346	16841.4	19246.1	48077.7	29769.7	24920.3	24603.6	20305.5	2095.24	4677.16	663.462	6218.3	5420.99	8069.74	20675.5	15450.7	13087	41301.8	38593.9	23597	5847.39	26703.7	23949.7	99679.5	19593.7	20803.5	38155.1	43916.1	672.898	1250.86	244.957	3132.33	1039.55
1083	781.036	46.6534	1.58183	2340.08	3	3.72069	GPI+ NA	GPI- CA	0.000404398	69.0972	104046	108008	93628.9	101428	121182	119738	70429.9	99376.9	93144.4	119295	86736	72861.8	69795.4	97511.2	43727.3	24913.4	162271	43960.8	12856	16754.9	100104	82870.3	32899.6	83710.8	118404	119738	25194.6	157572	115908	247335	57087.5	60825.1	108238	210894	14043.2	6662.87	59912.1	22144.3	2465.3
1084	446.217	21.6681	1.6662	890.419	2	3.24618	GPI- NA	GPI+ CA	4.80863e-05	26.5409	48670.6	34396.3	32438.8	28272.9	44844.7	38418.2	40420.4	13262.6	13709.2	15939	20144.3	15814.9	10887.9	12256	179624	127872	91292.5	38848.8	41340.2	61734.8	46826.5	26390.9	11398.4	23334.2	43816.8	38418.2	14459.4	21029.1	17059.6	33046.4	13258.5	13202.3	16884.8	26507	57687.2	34198.2	33706.1	19569.2	7927.52
1085	580.967	47.1294	1.79602	1739.88	3	7.16523	GPI- CA	GPI+ CA	1.69528e-05	37.9523	27580.6	42536.6	35908.3	26099.6	24907.7	26276	46707.1	26008.7	43216.4	33456.4	22881.9	35079.1	25030.5	22889	94846.6	130680	24265	252826	267326	120304	26535.6	32636.7	12617.6	21540.5	24336.8	26276	16708.3	41239.5	53778	69365.2	15060.3	29284.1	38817.2	49503.7	30460.5	34949.1	8958.88	127356	51263.3
1087	719.313	40.5136	1.53537	1436.61	2	3.98574	GPI+ NA	GPI- CA	0.000265591	32.0816	47658.7	49150.8	43434.1	117214	70663.6	59048.5	38586.7	51364.2	38115.6	77010.5	57560.4	35121.4	31804.8	56078.7	20994.9	17639.1	63150.3	15653.5	8211.91	13452.1	45852.9	37711.5	15262	96738.8	69043.9	59048.5	13803.5	81443	47430.5	159666	37884.8	29319.4	49322.7	121285	6742.62	4717.41	23315.7	7885.12	1574.74
1089	423.879	18.1704	1.56315	1268.61	3	4.09986	GPI- NA	GPI+ CA	3.75154e-07	15.3528	51466.7	32519	52600.2	33126.8	31111.3	30339.7	52971.4	8957.02	11544.6	11681.5	8716.59	8379.82	9086.18	11656.3	79883.3	64561.1	6465.49	37826.1	41690.2	43518.2	49516.7	24950.6	18482.8	27340.2	30398.1	30339.7	18949.3	14202.2	14365.9	24219.2	5737.04	6995.49	14090.8	25209.9	25654.9	17266.3	2387.12	19054	7994.65
1090	431.755	30.9987	1.64023	861.496	2	5.49397	GPI- CA	GPI+ CA	7.22129e-07	21.7019	14404	14102.2	26679	12434	13228.8	16968	23286.5	24138.7	14132.9	14605.5	14421	16769	14593.5	15953.7	43058.2	41879	5982.87	96426.1	98132	75307.5	13858.3	10820.1	9374.55	10262	12925.5	16968	8330.18	38274.3	17586.8	30281.5	9491.54	13998.8	22631.5	34504.2	13828.4	11200.2	2208.94	48572.6	18818.1
1093	428.778	23.9685	1.84165	855.542	2	5.28638	GPI- NA	GPI+ CA	0.00130992	56.6466	87862.5	75180.5	5041.58	5277.13	4893.51	4329.06	3163.02	389.366	713.355	210.191	467.798	265.352	128.162	256.266	14271.3	18480.1	65899.4	1273.61	1550.67	2682.22	84533.5	57683.1	1771.53	4355.32	4781.34	4329.06	1131.5	617.379	887.69	435.789	307.893	221.517	198.752	554.246	4583.31	4942.34	24330.7	641.555	297.361
1094	496.283	36.6709	1.48113	990.551	2	7.95501	GPI+ CA	GPI- CA	7.74658e-06	28.7735	28010.9	24761.8	25594.9	25057.8	21218.2	25901.8	24687.3	41625.4	29455	24520.8	29652.8	55355.7	47293.6	40730.3	1629.03	1245.19	35659.6	5147.16	5988.65	3336.67	26949.6	18998.8	8993.63	20680.7	20731.8	25901.8	8831.29	66001.2	36653.4	50839	19516.7	46211	73342.6	88090.2	523.171	333.014	13165.9	2592.77	1148.4
1095	1197.83	54.6385	2.31688	3590.46	3	5.70074	GPI+ NA	GPI- NA	0.00306903	77.0625	178193	387927	358244	346797	345978	325996	187097	145309	341960	248653	460859	265346	281963	210052	30994.9	85808.8	460.067	58712.2	7316.39	80880.1	171441	297642	125881	286218	338048	325996	66929.6	230401	425530	515533	303326	221511	437266	454295	9954.16	22948.8	169.861	29575	1403.01
1096	588.811	31.5304	1.30538	1175.61	2	1.41281	GPI- NA	GPI- CA	0.00139919	16.6407	25639	23086.6	27394.6	27551.8	26395.2	26837.4	35426.4	40251.6	35496.7	37654.7	34128.9	42212.1	37470.5	36284.1	22216.8	13667.9	91543	21773.6	30446	27712	24667.6	17713.5	9626.01	22739	25790.2	26837.4	12673	63822.9	44171.6	78069.6	22462.8	35238.7	58109.1	78474.3	7135.03	3655.35	33798.6	10968	5838.41
1097	685.258	20.0935	1.41683	1368.5	2	2.36124	GPI+ CA	GPI- NA	8.46291e-05	19.945	36032.4	27510.5	28640.5	34433.2	40635.5	19517	24952	83869.2	63238.2	95564.4	63380.4	80414.5	73703.7	63254.3	12782.9	15625.6	43734.4	28015.3	28026.9	38960.9	34667.2	21107.8	10063.8	28418.3	39704.1	19517	8925.98	132983	78692.8	198134	41715.4	67130.1	114299	136805	4105.28	4178.93	16147.2	14112.1	5374.52
1098	461.292	17.87	1.3347	920.569	2	2.15563	GPI- NA	GPI- CA	0.000357527	20.4237	5873.48	11740.8	15677.7	8573.74	19175.7	12348.2	10724.1	12637.4	21022.8	22992.8	16635.7	17071.5	14769.3	20032.5	35341.5	21013.7	70503.9	8800.79	8243.34	7839.89	5650.94	9008.25	5508.88	7076.07	18736.2	12348.2	3836.3	20037.9	26160.5	47671	10949.2	14251.3	22904.1	43325.7	11350.1	5619.94	26030.7	4433.2	1580.77
1099	617.583	39.4577	2.18727	1849.73	3	1.5906	GPI- NA	GPI+ CA	0.0330278	34.2288	56875.9	84059.1	58713.1	87573.7	66655.9	93309.3	72221.3	37015.1	75947.7	53310.5	47720.3	62810.7	52336.3	47048.1	225027	182698	14794.1	67902.7	69282.5	119257	54721	64495.3	20630.8	72276.3	65128	93309.3	25835.4	58691.2	94508.3	110529	31408.3	52434.5	81162.9	101754	72268.6	48861	5462.12	34204.5	13285.8
1100	1048.6	39.379	1.43782	1047.6	1	98.2314	GPI+ CA	GPI- CA	0.000775592	173.205	61097.4	74795.4	30342	82951.9	83598.2	72335.2	28587.3	27025.8	107645	127414	75172.9	89178.2	83876.4	108627	0	3796.63	44820.8	2700.35	0	0	58782.5	57387.7	10661.7	68461.8	81682	72335.2	10226.4	42852.1	133952	264168	49476.9	74446.2	130075	234935	0	1015.38	16548.3	1360.24	0
1101	449.261	27.0078	1.43033	896.508	2	1.03962	GPI+ CA	GPI- NA	0.441333	9.45034	16370.8	20505.9	16317.6	20738.7	24776.1	19991.6	20110.7	22470.6	23207.7	21305.3	20753.6	22559.2	23977.8	24801.1	9046.38	15356.2	27305.9	21648	19906.9	24022.2	15750.5	15733.4	5733.72	17116	24208.1	19991.6	7194.11	35629.4	28879.4	44172.4	13659.5	18832.5	37184.6	53639.1	2905.29	4106.88	10081.6	10904.7	3817.42
1102	452.225	11.2706	1.48498	902.435	2	4.91828	GPI+ CA	GPI- CA	0.000443833	44.3382	22966.3	15956.3	17300.6	18779.6	10888.7	13213.9	22824	12339.1	10878.9	11252.9	33578.3	25171.3	20321.1	18965.8	287.039	729.056	24605.2	3143.27	4369.36	4033.85	22096.1	12242.6	6079.14	15499.2	10639.1	13213.9	8164.75	19564.9	13537.6	23330.6	22100.4	21013.1	31513.8	41018.6	92.184	194.979	9084.47	1583.36	837.882
1103	681.353	51.443	2.14648	1360.69	2	2.17978	GPI+ CA	GPI- NA	0.0307839	78.0374	57997.6	74446.8	100288	81568.6	104336	56463.4	82140	173437	69251.4	145342	169724	74108.1	119404	89052.4	22483.4	37572.5	31547.2	38348	103897	22971.6	55800.2	57120.2	35239.5	67320.1	101944	56463.4	29383.6	275001	86175.6	301339	111708	61865.6	185171	192600	7220.64	10048.4	11647.5	19317	19923.7
1104	927.358	28.4896	1.59527	2779.05	3	8.74945	GPI+ NA	GPI- CA	5.70999e-09	12.0815	171732	208818	87821.6	131859	124297	181046	104904	118145	151289	130088	109423	145757	142322	146608	20292.6	19478.4	161552	15073.4	13735.3	17412.9	165225	160218	30859	108826	121448	181046	37526.9	187330	188262	269711	72019.3	121679	220713	317079	6517.06	5209.33	59646.5	7592.91	2633.92
1105	767.887	33.158	3.10228	1533.76	2	3.6894	GPI- NA	GPI- CA	1.8579e-05	32.4531	74955.1	91215.6	63327.4	65178.9	56580.9	81596.4	51021.1	125913	116914	92455.5	97994.1	129202	123258	113045	18747.2	19257.3	645383	36875.5	36572.8	19340.5	72115.2	69986.3	22252.2	53793.4	55284	81596.4	18251.6	199648	145487	191688	64497.2	107858	191148	244491	6020.76	5150.19	238282	18575.2	7013.32
1106	766.731	48.6176	3.76287	2297.17	3	1.66809	GPI- NA	GPI+ CA	0.0402909	45.7088	199880	204926	165938	178983	181705	171243	155419	151129	159029	126373	164170	107991	95563.8	117819	427234	443310	79214.6	162235	161253	335702	192307	157232	58308	147718	177540	171243	55597.5	239630	197894	262009	108053	90151.4	148200	254816	137208	118559	29246.8	81722.2	30922.4
1107	777.414	20.4751	1.50595	776.406	1	6.8686	GPI- CA	GPI+ CA	2.0128e-05	42.0471	43329.3	10213.2	144124	91124.9	24233.2	19034.5	60769.3	10655.8	13589.6	33550.2	15698.6	14395.1	17350.2	19113.1	136323	59919.7	6794.57	109555	110353	146147	41687.6	7836.16	50642.9	75207.2	23677.7	19034.5	21738.8	16895.9	16910.8	69559.7	10332.4	12017.1	26906.6	41337.2	43780.7	16025	2508.62	55185.8	21161.7
1108	774.432	53.2756	1.6546	1546.85	2	14.5132	GPI+ CA	GPI- CA	0.0219741	95.0881	60375.3	63417.9	38053	57884.3	64236.2	80356.2	53025.5	48510	99234.2	95284.2	97301.6	69264.2	101240	76338.8	5225.78	22933	12996.3	10938.9	0	6400.11	58087.8	48658.2	13371.2	47773	62763.8	80356.2	18968.6	76917.4	123486	197553	64041.5	57821.9	157002	165103	1678.29	6133.22	4798.37	5510.23	0
1109	737.338	63.1941	2.69975	1472.66	2	5.8052	GPI+ CA	GPI- CA	4.95996e-05	39.2938	153896	201216	144302	119021	167452	192368	144437	304268	269479	253612	357506	624167	321939	235882	43876.8	89958	83815.4	39987.3	67855.2	66891.4	148065	154385	50705.4	98230.6	163614	192368	51668.9	482446	335336	525815	235301	521056	499261	510160	14091.2	24058.5	30945.4	20142.7	13012.1
1110	541.322	38.3283	1.77982	1080.63	2	9.09513	GPI- CA	GPI+ CA	2.50984e-07	28.6173	34460	25208.1	96927.1	38759.9	31901.2	36074.7	104665	8462.29	7586.98	10585.3	6769.85	8977.81	9043.22	8584.67	86844.9	82305.1	20740.9	52713.6	95006.8	86193.8	33154.4	19341.2	34058.5	31989.3	31170	36074.7	37441.5	13417.8	9441.14	21946.5	4455.75	7494.69	14024.2	18566.7	27890.7	22011.7	7657.73	26553.3	18218.8
1111	436.735	29.4867	1.23777	871.455	2	7.91059	GPI+ CA	GPI- CA	2.79379e-07	23.3997	14967.5	17531	13131.8	9256.63	22363.3	19289.1	14348.2	35026	23397.6	19004	21550.9	21290.2	22703.8	19585.8	1486.52	4464.78	33098.1	3308.94	2494.34	3003.64	14400.4	13450.9	4614.27	7639.67	21850.7	19289.1	5132.74	55537.3	29115.7	39401.1	14184.3	17773.1	35208.9	42359.6	477.403	1194.06	12220.1	1666.81	478.323
1112	469.296	104.695	0.53235	936.577	2	24.5066	GPI- NA	GPI- CA	0.834036	236.907	5515.8	1269.37	130.112	16980	0	2861.97	0	120783	287.335	1945.18	0	2674.03	0	7161.82	170855	3417.61	10363.5	1589.54	291.428	442.327	5306.81	973.937	45.7191	14013.9	0	2861.97	0	191513	357.556	4032.95	0	2232.28	0	15489.4	54870.9	914.008	3826.29	800.697	55.8851
1115	719.376	15.3537	1.05235	718.368	1	19.0109	GPI+ CA	GPI- NA	9.46862e-08	25.6501	16882	15474.4	28435.2	37222.5	30417.5	18650.7	18583	22842.2	27468.8	47029.2	35364.1	43249.7	28127.5	37890.4	1020.96	2196.84	0	2060.43	1772.87	1621.58	16242.4	11872.9	9991.65	30720.5	29720.2	18650.7	6647.61	36218.6	34181.9	97505.6	23275.8	36104.9	43620	81948.2	327.885	587.526	0	1037.9	339.972
1116	671.743	29.8306	1.50885	1341.47	2	15.9128	GPI+ CA	GPI- NA	6.0685e-08	30.5449	49158.4	67761.9	37139	47483	73088.1	66927.1	46708.2	113255	106819	84830.8	74580.4	104631	102713	91024.6	6821.72	6869.97	0	7532.85	3989.2	6734.23	47295.9	51991.1	13050	39188.7	71412.8	66927.1	16708.7	179577	132924	175880	49087	87346.3	159287	196865	2190.83	1837.31	0	3794.51	764.981
1117	647.816	27.5892	2.41267	1293.62	2	9.16494	GPI+ CA	GPI- NA	1.11027e-06	23.9089	88606.4	71666.7	78230.1	77162.3	72592.9	69829.7	71394.3	107513	113642	161071	71897.8	107764	140182	130099	8284.16	10877.6	3441.48	15415.6	13114.2	10384.1	85249.3	54987.1	27488.7	63683.6	70928.9	69829.7	25539.6	170472	141415	333949	47321.3	89961.9	217394	281373	2660.5	2909.11	1270.63	7765.29	2514.82
1118	513.309	26.3065	1.38425	1024.6	2	5.79525	GPI- CA	GPI+ NA	5.3233e-06	29.5108	14174.1	11642.7	16180.4	13634.6	14192.2	11967.5	15917.1	13254.3	15201.6	12892.6	11119.2	25420.4	18424.1	17166.7	65465.1	52703.6	29961.2	98152.2	100362	83331.1	13637.1	8932.97	5685.5	11252.9	13866.9	11967.5	5693.96	21016	18916.6	26730.3	7318.36	21221	28572.1	37127.6	21024.4	14095.1	11062	49442	19245.7
1119	683.4	104.56	1.38495	682.393	1	8.44715	GPI- NA	GPI+ NA	0.852471	238.777	2473.17	1247.68	174.714	9888.04	1356.66	3394.33	541.303	158082	1008.41	1132.63	1556.27	2571.97	1019.33	7232.22	820137	14098.3	1144.92	3346.65	3738.43	1672.05	2379.46	957.296	61.3914	8160.79	1325.56	3394.33	193.638	250656	1254.86	2348.28	1024.3	2147.08	1580.77	15641.6	263391	3770.46	422.714	1685.8	716.894
1120	517.334	13.9918	1.30182	516.327	1	10.6628	GPI- NA	GPI- CA	1.15209e-05	36.1684	9113.3	8748.09	14326.8	19505.2	18556.7	11319.9	10976.1	11923.4	12495	22426.2	30711.6	30502.3	18363.7	21032.9	1848.61	2832.04	66659.5	2550.43	1675.5	1700.76	8768.01	6712.07	5034.19	16098	18131.3	11319.9	3926.45	18905.7	15548.6	46496.3	20213.6	25463.4	28478.4	45489.3	593.691	757.405	24611.3	1284.72	321.299
1121	834.106	34.9282	1.33347	2499.29	3	1.60238	GPI- CA	GPI- NA	0.125853	48.715	99451.4	83380.2	117373	89163.4	50406.8	83075.4	116561	78438.5	68593	71981.9	50921.3	77052	65461.1	58920.9	69266	53736.7	29106.8	120213	153218	50274.6	95683.3	63974.4	41242.8	73588.3	49251.3	83075.4	41697	124372	85356.2	149240	33515.1	64323.1	101517	127432	22245.1	14371.4	10746.5	60554.8	29381.6
1122	1038.79	88.7916	2.10722	1037.79	1	1.485	GPI- NA	GPI+ NA	0.201732	75.4166	621420	292737	134798	295872	138552	215555	65864.7	373903	338386	192389	353416	1.02025e+06	194973	222951	968002	926826	3370.29	803720	370362	541898	597875	224606	47365.8	244189	135376	215555	23561.5	592861	421083	398880	232609	851710	302363	482192	310878	247871	1244.34	404856	71021.7
1123	713.648	43.6764	2.58465	2137.92	3	1.69349	GPI- NA	GPI+ CA	0.00671905	31.6895	420233	410583	82807	91651.3	78454	82187.9	92556.9	47111.5	55111.4	42350.2	57565.2	53775.9	37563.5	45609	203927	209095	649637	62380.4	72211.8	111511	404311	315024	29097	75641.6	76655.6	82187.9	33110	74700	68579.9	87804.8	37888	44892.3	58253.3	98641.7	65492.3	55920.5	239852	31422.8	13847.6
1124	535.274	19.8682	1.28078	1602.8	3	13.3203	GPI- NA	GPI+ CA	8.12612e-06	56.2137	16540.2	8442.49	13312.3	16745.7	6550.05	7659.45	14560.5	8009.6	10742.3	5437.84	5967.5	9067.27	12429.4	8912.99	577653	25572.9	14275.2	80025.5	75711	190022	15913.5	6477.6	4677.7	13820.5	6399.91	7659.45	5208.66	12700	13367.5	11274.3	3927.66	7569.38	19275.5	19276.7	185516	6839.23	5270.56	40311.1	14518.6
1125	633.292	19.7144	1.65295	1264.57	2	10.4431	GPI- CA	GPI+ CA	2.56115e-08	17.3077	35871.2	27372.2	130737	38253	29164.6	37412.8	91878.1	9886.53	6809.12	9090.79	7024.7	8726	8415.38	11074.6	107164	101372	17388.4	85008.4	85136.5	102989	34512.1	21001.7	45938.8	31571	28496.1	37412.8	32867.2	15676.1	8473.18	18848	4623.48	7284.48	13050.5	23951.9	34416.3	27111	6419.97	42821.1	16326.1
1126	900.83	52.1394	1.4475	2699.47	3	143.979	GPI+ CA	GPI- CA	0.000422872	162.911	82136.6	55962.2	6699.79	83128.2	132549	83092.8	4345.26	197391	124000	239019	188421	84348.9	151465	249697	517.324	2950.83	2262.46	3527.13	144.587	2.44922	79024.6	42937.6	2354.19	68607.3	129510	83092.8	1554.41	312984	154305	495559	124014	70414.6	234892	540037	166.141	789.172	835.322	1776.71	27.7265
1127	1107.79	9.42625	2.45307	3320.35	3	8.2002	GPI+ NA	GPI- NA	1.62942e-07	22.8264	239211	332946	72568.6	130309	133850	218928	132569	121484	190259	127386	155240	168022	158535	131720	32323.7	21542.8	0	14337.2	17990.3	22687.5	230147	255457	25499.4	107546	130782	218928	47423.4	192626	236756	264110	102175	140265	245855	284881	10380.9	5761.42	0	7222.07	3449.88
1128	931.982	52.1934	2.76933	930.975	1	5.37829	GPI+ NA	GPI- CA	6.47225e-05	36.1897	182092	188937	179629	229824	162321	132349	140627	53765	40192.5	30910.9	63868.5	23930.3	28403.6	37209.7	2282.91	1608.53	513784	6146.45	8392.82	7635.65	175193	144964	63118.6	189678	158601	132349	50305.8	85249.7	50015	64087.6	42036.7	19977	44048.1	80476	733.169	430.187	189694	3096.14	1609.43
1129	757.383	58.423	2.0901	2269.13	3	9.57721	GPI+ CA	GPI- CA	2.13812e-05	56.4784	65424.9	77419.5	129663	51189.5	91571	112770	146506	98503.8	152937	115356	252340	175347	153240	114237	36909.7	51798.4	38638.4	10007.6	26141	11373.1	62946	59401	45561.5	42247.7	89472	112770	52409	156188	190313	239168	166084	146380	237644	247068	11853.7	13853	14265.7	5041.13	5012.88
1130	533.618	38.7523	7.48003	1597.83	3	3.76298	GPI- CA	GPI+ NA	1.17754e-07	11.1798	55391.2	60467.2	93048	72710.9	62616	55861.9	74094.2	77675.4	78806	73503.9	63121.3	77173.8	58793.1	77793.1	190953	208525	31511.5	293315	275181	248929	53292.5	46394.2	32695.5	60009.7	61180.7	55861.9	26505.4	123162	98065.1	152396	41544.9	64424.8	91176.1	168249	61325.4	55768.1	11634.3	147751	52769.6
1131	544.318	32.8363	0.928583	1086.62	2	63.4457	GPI+ NA	GPI- CA	2.44204e-05	78.3467	40956.3	39903.2	43708	44842.1	42190.1	38409.3	35535.7	9148.24	11359.1	10232.8	9716.07	7066.41	7917.85	8793.08	0	511.455	0	223.276	14.748	195.869	39404.5	30616.2	15358.3	37009	41223.1	38409.3	12712	14505.4	14135.1	21215.7	6394.87	5899.05	12279	19017.4	0	136.784	0	112.47	2.82812
1132	649.367	17.7147	1.52015	648.359	1	9.87246	GPI+ NA	GPI- CA	1.20518e-07	21.3902	32803.4	36772.5	45852.2	85634.4	63542.8	35750.1	35874.8	24588.4	34069.2	44532.1	35391.5	42598.9	27487.3	31527	1744.59	4593.76	56847.9	3353.21	3391.91	3681.91	31560.5	28214.2	16111.7	70675.7	62086.2	35750.1	12833.4	38987.3	42395.3	92328.6	23293.8	35561.6	42627.1	68185.6	560.283	1228.56	20988.8	1689.11	650.443
1135	603.256	48.1656	2.21463	1806.75	3	9.97909	GPI+ CA	GPI- NA	1.28539e-06	36.2444	63420.4	93205	65620	60528.9	78023.4	93261.8	74306.2	73590.3	103118	71410.7	90462.4	134857	96060.9	79403.5	9932.81	15227.2	2438.32	8491.38	12983.7	6393.3	61017.5	71512.6	23057.8	49955.7	76235	93261.8	26581.3	116685	128319	148056	59540.1	112579	148971	171732	3189.97	4072.37	900.253	4277.34	2489.8
1136	870.948	47.0574	1.64357	1739.88	2	4.90603	GPI- CA	GPI+ CA	0.000104429	40.8391	47586.7	58815.9	114657	80395.5	75375.3	57757.9	43181.6	57167.6	54318.6	111678	68401.6	33339	41604.1	70222.3	147351	159895	268591	298797	325255	294213	45783.7	45127.2	40288.4	66351.9	73647.5	57757.9	15447.2	90645	67593.4	231543	45020.2	27831.4	64519.4	151875	47322.6	42762.5	99166.5	150512	62372
1137	846.054	61.3019	1.79288	2535.14	3	20.4297	GPI+ CA	GPI- CA	4.64513e-08	31.0015	155978	201798	137276	182819	177990	134805	125047	220479	249243	242401	253517	231663	182821	153108	28526.1	20639.6	3962.18	7758.55	10089.9	14315.5	150068	154832	48236.6	150884	173910	134805	44732.7	349591	310154	502571	166859	193393	283518	331138	9161.28	5519.88	1462.87	3908.2	1934.87
1138	512.25	17.9435	1.19177	1022.48	2	3.98613	GPI+ CA	GPI- NA	2.68358e-09	10.0648	16145.5	16269.2	16509.1	17085.9	17745.6	17470.3	15621.6	19527.4	20749.7	18941	20162.4	22533.8	20287.6	19405.8	1702.17	3623.13	115.768	4531.37	5544.94	5148.72	15533.8	12482.7	5801.01	14101.3	17338.8	17470.3	5588.26	30962.6	25820.7	39270.3	13270.4	18811.3	31461.9	41970.2	546.662	968.973	42.7428	2282.58	1063.32
1139	520.349	21.4361	0.836733	519.342	1	5.05741	GPI+ CA	GPI- CA	1.84891e-05	30.9338	5946.43	6662.35	5795.8	11849.8	9839.8	7170.24	3515.87	14164.8	12385.6	30174.2	17363.5	18011.8	17588.8	20001.1	563.446	0	22299.8	4356.33	3301.14	3332.62	5721.13	5111.76	2036.54	9779.86	9614.25	7170.24	1257.72	22459.7	15412.5	62560.3	11428.2	15036.3	27276.6	43257.9	180.953	0	8233.29	2194.41	633.037
1140	679.412	38.916	2.10707	678.405	1	11.7407	GPI+ CA	GPI- CA	0.129344	205.197	6194.63	5952.17	6599.82	10536.9	5410.3	5306.23	11943	23702.3	4866.32	6738.63	8152.2	355741	6691.84	36033.3	36369.3	30011.3	41345.1	6842.93	8945.38	343.37	5959.93	4566.87	2319.07	8696.35	5286.28	5306.23	4272.34	37582.4	6055.58	13971.2	5365.57	296974	10377.7	77931.9	11680.2	8026.25	15265	3446.98	1715.39
1142	488.746	16.0302	0.99345	975.477	2	1.19143	GPI+ CA	GPI+ NA	0.0715469	13.3782	5245.01	4964.05	6495.45	7642.2	5747.38	6066.51	5982.08	12923.2	15304.8	11596.1	14274.9	17719.2	14239.6	15138.8	12198.1	6670.91	24015	12139.2	12489.9	11772.5	5046.28	3808.72	2282.39	6307.25	5615.64	6066.51	2139.95	20491.1	19045.1	24042.2	9395.4	14792	22082.8	32741.7	3917.49	1784.08	8866.56	6114.86	2395.11
1143	751.391	44.7007	15.7431	2251.15	3	5.16679	GPI- NA	GPI- CA	0.0102031	77.7158	72787.6	125514	264724	227130	324917	166491	189972	88656	155050	128311	484056	451640	128293	103413	21898.4	65087.1	9.18819e+06	24183.5	66744.3	36762.9	70029.8	96301.9	93019.4	187455	317470	166491	67958.1	140573	192942	266028	318593	377030	198956	223658	7032.77	17406.9	3.39237e+06	12181.9	12799.1
1144	833.089	52.6381	7.53833	2496.25	3	12.3181	GPI+ CA	GPI- CA	6.69395e-07	30.4089	381040	409701	159777	179891	216393	185543	147119	221285	526063	356551	242359	319771	333281	298036	64142	88655.7	84115.8	26965.7	22216.2	30747.5	366603	314348	56143	148468	211433	185543	52628.5	350870	654626	739237	159514	266946	516851	644584	20599.5	23710.2	31056.4	13583.4	4260.24
1146	760.399	36.5116	1.40023	1518.78	2	1.58091	GPI+ NA	GPI- NA	0.0353279	46.1857	47987.6	56634.1	60804.6	63146.4	54719.9	75138.1	67795.9	54355.8	67177.1	58241.6	45766.7	69245.8	62076.3	63220.6	12888.3	14714.5	5273.72	47059.8	49072.3	17749.3	46169.4	43453.2	21365.7	52115.9	53465.6	75138.1	24252.4	86186.6	83594.3	120752	30122.5	57806.5	96267.6	136732	4139.15	3935.26	1947.11	23705.3	9410.26
1147	424.726	30.0463	1.50578	847.437	2	2.94351	GPI+ CA	GPI- NA	0.000604563	35.6569	13799	19591.3	17083.3	19633.7	26040.3	19990.6	18169.3	43374.8	30119	22706.4	21465.8	19236.8	17567.5	21506.2	11826.6	11817.5	333.255	9868.24	8087.67	7666.06	13276.1	15031.7	6002.79	16204	25443.4	19990.6	6499.62	68775.1	37479.7	47077.2	14128.2	16058.9	27243.6	46513	3798.17	3160.47	123.041	4970.91	1550.92
1148	463.756	10.2935	1.76512	925.498	2	11.4327	GPI+ CA	GPI- CA	3.06996e-06	34.8451	11207.9	15240	12021.1	11997.9	14304.8	12023.6	12097.9	10169.2	13358.9	11833.3	25151	24372	16752.2	16525.2	272.585	1909.94	39654.2	1329.18	1596.79	1503.51	10783.2	11693	4224	9902.13	13976.9	12023.6	4327.74	16124.3	16623.6	24534.1	16553.8	20345.8	25979.2	35740.2	87.5419	510.795	14640.7	669.544	306.205
1149	969.938	39.6953	5.92693	1937.86	2	4.65003	GPI+ CA	GPI- CA	0.00047987	37.6521	284213	386652	101771	176005	205154	158893	89603.7	611454	529528	681191	297884	231713	351875	625081	359995	390358	67159.4	108766	117531	80496.3	273444	296663	35760.5	145260	200451	158893	32053.6	969522	658937	1.41231e+06	196060	193434	545686	1.35191e+06	115614	104398	24795.9	54788.6	22538.1
1150	767.392	45.8503	4.0841	2299.16	3	2.0128	GPI- NA	GPI+ CA	0.00354726	28.7397	49117.5	54427.5	122292	131808	117038	112417	97219.1	79449.8	109561	59803.8	92448.4	54689.9	57268.9	60485.4	345246	462224	881936	119041	145658	178439	47256.5	41760.1	42971.3	108784	114356	112417	34777.8	125976	136337	123991	60847.2	45655.2	88812.4	130816	110878	123618	325619	59964.3	27931.8
1151	491.687	9.50133	1.6883	981.359	2	3.98887	GPI+ NA	GPI- CA	0.000251799	33.4462	26894	32795.3	37225.5	28799.9	30600.6	26342	23590.6	17973.1	14777.6	20738.7	37465.9	34391	23304.2	26840.8	317.595	5382.49	63944.4	4747.4	6584.62	7523.09	25875	25162.6	13080.4	23769.1	29899.2	26342	8438.96	28498.2	18389.1	42997.5	24659.1	28709.7	36140	58050.6	101.997	1439.5	23608.9	2391.4	1262.69
1152	616.796	21.4361	1.06975	1231.58	2	1.57582	GPI+ NA	GPI+ CA	0.221427	50.5003	35118	30637.4	37567.8	36505.6	60286.9	35063.9	32033.8	8446.8	15071.5	14553.5	16549	7382.74	31995.3	19953.1	3557.74	51292.5	0	36035.1	28357.8	12564.7	33787.5	23506.9	13200.7	30128.8	58905	35063.9	11459.3	13393.2	18754.8	30173.7	10892.1	6163.13	49618.1	43154.1	1142.59	13717.7	0	18151.9	5437.98
1153	725.893	41.3104	1.74073	1449.77	2	29.3941	GPI+ NA	GPI- CA	1.06151e-05	77.1573	87568.5	94378.1	108282	104971	93070.8	82210.2	75012.1	21620	29478.5	23738.4	33449.8	26974.3	27943.4	25260.9	278.783	311.395	76540.3	1617.84	204.49	925.529	84250.6	72412.7	38048.4	86634.7	90937.5	82210.2	26833.8	34280.6	36682.7	49216.8	22015.8	22518.2	43334.4	54633.4	89.5324	83.2799	28259.4	814.953	39.2136
1154	447.282	105.181	1.39725	892.549	2	2.07744	GPI- NA	GPI+ NA	0.836859	184.093	4647.57	7408.77	8135.57	56235.3	7106.5	8597.24	1828.78	156807	7320.7	7006.67	16925.4	5457.08	8791.38	10185.2	374924	1400.78	10730.9	3361.09	21206.8	19269.1	4471.48	5684.46	2858.7	46412.1	6943.61	8597.24	654.204	248633	9109.78	14526.9	11139.9	4555.58	13633.6	22028.3	120409	374.626	3961.95	1693.07	4066.68
1155	530.805	28.4896	1.52647	1059.6	2	12.1167	GPI+ NA	GPI- CA	3.12728e-09	13.467	39751.2	46843.2	55055	64354.2	54360.4	47711.3	45862.5	30637.1	34418.3	40852.3	29613.8	30848.6	33238.1	40341.6	2800.68	6187.47	32277.4	2433.85	3112.82	2940.46	38245	35941	19345.4	53112.8	53114.3	47711.3	16406.2	48578.2	42829.6	84699.2	19491.1	25752.5	51545.5	87249.5	899.454	1654.78	11917.1	1226	596.924
1156	1024.54	48.7678	2.0854	2047.06	2	7.58017	GPI+ CA	GPI- CA	0.000388862	49.6105	106376	141222	110313	103399	183521	138996	114977	47459.5	169346	201596	133671	162237	130771	154119	23822.2	35097.1	1324.78	8516.89	21251.4	26724.9	102346	108354	38762.3	85336.9	179314	138996	41130.3	75251.8	210731	417969	87979.2	135436	202799	333323	7650.62	9386.39	489.12	4290.19	4075.24
1157	665.354	27.2934	1.27547	1328.69	2	1.32539	GPI- CA	GPI+ NA	0.347736	59.9645	93740.2	137195	94678.5	68102.5	61679.8	148199	138153	157081	203264	116732	20718.4	27899.1	118252	172783	149351	160189	19013.5	156324	137219	170380	90188.5	105265	33268.4	56206.3	60266	148199	49421	249067	252939	242021	13636.3	23290.2	183385	373690	47964.7	42841.1	7019.95	78744.6	26313.5
1158	1037.48	29.4867	1.71202	3109.42	3	6.34844	GPI- NA	GPI- CA	5.6374e-05	50.8415	110285	202199	56166.1	93907.1	87213.1	149895	57439	140506	197179	106230	140432	107382	146094	142227	21633.2	55251.3	463658	31160	25471.1	9530.26	106107	155140	19735.8	77503.3	85214	149895	20547.4	222786	245368	220246	92429	89642.4	226562	307604	6947.61	14776.5	171187	15696.2	4884.42
1159	503.905	12.9374	1.60615	1508.69	3	2.03209	GPI+ CA	GPI- NA	0.00358278	30.4985	14740.6	16964.6	19714.7	18352.5	14345.8	12298.6	19465.2	56487.7	40478.9	28608.7	45573.3	30191.7	37642.7	40459.6	3826.73	12420.9	216.691	13812.8	19338.4	25783.9	14182.1	13016.3	6927.41	15146.6	14017	12298.6	6963.21	89566.9	50371.4	59314.4	29995.2	25204.1	58376.1	87504.7	1228.97	3321.87	80.0043	6957.88	3708.39
1160	802.411	51.3632	9.96168	1602.81	2	1.78836	GPI+ CA	GPI+ NA	0.0181184	30.074	763544	536200	886622	164103	654393	389020	1.17378e+06	2.12355e+06	1.07158e+06	1.53196e+06	1.61668e+06	1.27152e+06	966615	1.0398e+06	996425	748479	521020	576090	785501	944197	734615	411406	311544	135437	639393	389020	419892	3.36711e+06	1.33346e+06	3.1762e+06	1.06406e+06	1.06147e+06	1.49902e+06	2.24886e+06	320007	200174	192365	290193	150630
1162	544.29	20.6276	1.72807	1086.57	2	1.26213	GPI+ NA	GPI- NA	0.00337618	8.89911	21416.6	23073.5	29721.8	22488.2	21016.1	21155.9	18870.7	18782.7	21506.2	19281.1	18254	23014.1	18423.8	20047.5	9866.01	12791.9	12558.2	15639.5	16831.6	14833	20605.1	17703.4	10443.7	18559.9	20534.3	21155.9	6750.55	29781.8	26762.1	39975.5	12014.3	19212.2	28571.5	43358.2	3168.52	3421.08	4636.63	7878.05	3227.67
1164	933.85	44.3844	2.57923	1865.69	2	3.82169	GPI+ CA	GPI- NA	0.000116354	35.604	99434.8	93627.8	97766.5	155336	148304	107467	84798.6	336023	235343	410533	279216	211353	242398	378756	38084.2	45669.8	11548.6	71240.9	54578.3	108964	95667.3	71837	34353.5	128202	144905	107467	30334.7	532798	292857	851159	183773	176438	375909	819162	12230.9	12214	4263.86	35886	10466.1
1165	541.767	19.8682	0.896283	1081.52	2	1.0074	GPI+ CA	GPI+ NA	0.990881	15.9916	15586	13690.7	24154.8	21040.7	15755.1	17501.6	19409.1	23235	23035.3	17875.9	16765	24006.9	26690.2	21370.8	8551.05	9534.66	39195.9	23739.1	22712.7	18628.9	14995.5	10504.4	8487.58	17365.3	15394	17501.6	6943.13	36841.4	28664.8	37062.2	11034.3	20041	41391	46220.1	2746.21	2549.96	14471.5	11958.1	4355.47
1166	591.895	22.8155	1.23167	1772.66	3	21.7061	GPI+ CA	GPI- CA	8.59792e-08	29.0756	54042.3	35060.4	33675.7	44717.1	47433.9	39963.8	40646.6	47031.5	37188.5	75050.1	31932.1	47122.5	57850.3	45404.2	4913.26	2660.59	102.974	2352.6	2180.09	2211.56	51994.7	26900.5	11833.1	36905.9	46346.6	39963.8	14540.4	74573.1	46276.9	155601	21016.9	39337.9	89713.9	98198.9	1577.92	711.551	38.0191	1185.07	418.061
1168	789.354	27.2249	2.33173	1576.69	2	16.7573	GPI+ CA	GPI- CA	9.08193e-08	23.7305	51068.3	74713	44026.4	72858.3	85603.5	87589.8	35849.7	109694	140246	154735	84544.9	85643.6	107329	139583	12323.3	17166.9	213847	8229.55	6801.59	5985.91	49133.3	57324.4	15470.1	60131.4	83641.3	87589.8	12824.4	173931	174521	320813	55645.3	71495.5	166446	301885	3957.67	4591.13	78954.4	4145.46	1304.3
1169	542.748	51.7426	1.36543	1083.48	2	5.45926	GPI+ CA	GPI- CA	0.000800843	79.4789	20266	22984.3	15250.1	19578.6	18946.5	21243.7	17751.5	47544.2	30237.5	18147.7	26966.6	31858.1	29694.6	24434.3	1632	2857.5	29624.2	4689.78	10146.1	1562.13	19498.2	17635	5358.64	16158.6	18512.2	21243.7	6350.18	75386.1	37627.2	37625.7	17748.7	26595.2	46050.2	52845.8	524.125	764.212	10937.5	2362.37	1945.66
1171	678.345	35.7191	2.6829	1354.68	2	8.45619	GPI- CA	GPI+ CA	1.66187e-08	15.9622	38028.6	42417.7	62110.1	37050.3	30644.4	39927.8	63385	37571.8	45958.5	35939.9	37294.9	51718.9	49746.6	37120.7	215877	178591	62329.2	374845	332198	363333	36587.7	32545.4	21824.4	30578.4	29942	39927.8	22674.5	59573.9	57190.2	74514.2	24546.5	43175.1	77146.7	80283.5	69329.8	47762.5	23012.5	188820	63703.4
1172	629.314	29.3355	1.47097	1884.92	3	6.8074	GPI+ CA	GPI- CA	0.000188217	39.6713	50551.9	88873.7	36970.8	34898.8	47789.8	70095.1	43030.7	21371.3	94493.9	52732.1	46256.9	54412.9	56620.1	53448.2	10006.4	17266.8	34771.2	9959.22	8764.88	5157.6	48636.5	68189.4	12990.9	28802.6	46694.4	70095.1	15393.2	33886.4	117587	109330	30445.1	45424	87806.2	115596	3213.61	4617.86	12837.9	5016.74	1680.78
1173	654.674	19.2001	2.77168	1961	3	3.81227	GPI- CA	GPI+ CA	2.68219e-06	16.7246	99813.2	70613.7	125400	110709	82138	80683.8	111525	81108.2	80465.4	95523.2	53747.3	82645.3	72481.9	87792.8	154526	142659	61432.8	308060	327463	269234	96031.4	54179.2	44063.5	91370.1	80255.2	80683.8	39895.3	128605	100130	198048	35375.1	68992.4	112404	189876	49626.7	38152.8	22681.6	155178	62795.3
1174	1181.61	56.4425	3.45285	1180.6	1	18.2347	GPI+ CA	GPI- CA	6.45576e-07	46.3303	136761	127549	45291.2	133628	174621	184269	66637.2	310780	241500	439122	421729	424745	317208	339120	13012.9	39674.4	27497.6	11162	18316	29143.7	131579	97863.2	15914.5	110286	170618	184269	23837.9	492773	300520	910432	277571	354578	491925	733440	4179.15	10610.6	10152.4	5622.59	3512.33
1176	751.39	43.1997	1.89203	2251.15	3	15.3744	GPI+ CA	GPI- NA	0.277605	70.1882	129521	238230	18081.5	667.634	484.648	180131	2162.39	262124	329618	208089	1271.06	2107.67	262041	266439	19458.2	1437.34	14912.6	9871.47	5760.6	21489.7	124613	182785	6353.52	551.011	473.539	180131	773.545	415624	410172	431431	836.58	1759.49	406371	576247	6249.09	384.403	5505.88	4972.54	1104.67
1177	580.748	34.9282	1.97958	1159.48	2	4.51011	GPI+ CA	GPI- CA	6.39815e-07	18.0859	48759.7	58658.8	38887	50432.8	53800.6	58459.1	50382.4	73446.2	67041.7	59496.5	57360.8	94154.1	74827.5	62308.3	6614.64	13123.6	70831.9	16798.8	14048.4	15585.2	46912.2	45006.6	13664.2	41623.2	52567.4	58459.1	18023.1	116456	83425.8	123354	37753.4	78600	116042	134759	2124.32	3509.8	26151.8	8462.02	2693.96
1179	535.785	27.7317	1.27582	1069.55	2	1.61923	GPI+ NA	GPI- NA	0.51399	64.9137	36380.5	28976.6	26971.9	19151.2	14724.6	27348.9	11816.6	6688.89	23640	16500.3	7940.63	36974.1	33462.8	9127.29	20966.4	9240.29	168.352	13940.4	10098.3	11516.3	35002.1	22232.7	9477.46	15805.9	14387.1	27348.9	4227.1	10605.9	29417.3	34210	5226.32	30866	51893.9	19740.2	6733.47	2471.23	62.1572	7022.19	1936.49
1180	647.551	48.1656	2.21463	1939.63	3	15.0449	GPI+ CA	GPI- CA	8.20517e-08	23.8819	150838	158304	123473	147977	152178	182087	144784	147342	172930	136506	181277	238858	165972	135325	17532.1	17904.6	3099.21	13151.1	12266.6	8145	145123	121461	43386.3	122128	148690	182087	51793	233625	215192	283017	119312	199399	257389	292676	5630.53	4788.43	1144.26	6624.6	2352.27
1181	1128.59	60.1994	1.01597	1127.58	1	2.21459	GPI+ CA	GPI- CA	0.773474	93.5092	40637.6	64255.1	43135.4	67208	78142.9	27929.5	95172.2	254798	50458.6	99223.7	101780	0	36191.9	70819.7	4525.86	29576	222199	45028.3	58960.9	14692.3	39097.9	49300.5	15157	55468	76351.7	27929.5	34045.6	404007	62790.1	205721	66989.1	0	56126.2	153167	1453.5	7909.84	82037.9	22682	11306.5
1183	445.288	46.4986	1.04063	888.562	2	4.29034	GPI+ CA	GPI+ NA	0.281316	255.012	4415.39	1660.09	2752.71	9450.36	2383.03	3307.23	7506.58	6049.39	378.489	0.662193	859.496	240658	461.866	3.7471	17090.7	9956.83	10455.7	7794.78	2819.71	14199.9	4248.1	1273.72	967.255	7799.57	2328.4	3307.23	2685.3	9591.91	470.987	1.37293	565.699	200901	716.259	8.10413	5488.75	2662.86	3860.35	3926.45	540.717
1184	643.76	26.6082	2.33658	1285.51	2	12.1687	GPI- NA	GPI- CA	2.3024e-07	26.0974	30052.2	28364.4	23360.4	68279.9	60514.6	38483.4	32347	51214.9	40416.2	75042.9	67241.3	65218.9	48881.7	63370.2	1178.15	3528.28	481529	3900.25	4324.2	6264.18	28913.5	21762.9	8208.44	56352.7	59127.5	38483.4	11571.4	81206.3	50293.4	155587	44256.5	54444.9	75805.4	137055	378.368	943.607	177785	1964.67	829.222
1186	533.34	52.1934	2.28713	1064.67	2	1.94775	GPI+ CA	GPI+ NA	0.526152	199.281	12183.5	5492.41	8084.21	15955.8	6257.33	9944.06	14267.3	34877.2	885.333	6276.05	2768.62	264929	1759.63	27262	70173	49821	24259.1	22123.9	10320	42094.5	11721.9	4214.12	2840.65	13168.6	6113.9	9944.06	5103.79	55301.3	1101.7	13012.2	1822.23	221163	2728.82	58961.5	22536.4	13324.2	8956.69	11144.4	1979
1187	425.269	104.523	0.7092	848.524	2	22.7659	GPI- NA	GPI- CA	0.890637	241.59	1199.42	108.184	0	7482.92	0	350.523	333.511	51518	0	525.425	0	1338.34	0	2329.6	232935	253.515	8392.83	240.356	0	808.419	1153.97	83.0051	0	6175.8	0	350.523	119.306	81686.9	0	1089.36	0	1117.25	0	5038.39	74808.2	67.8002	3098.71	121.074	0
1188	759.892	22.2244	0.984883	1517.77	2	5.11502	GPI+ CA	GPI- NA	6.35498e-05	42.1706	18550.4	28388.5	12808.4	29924.6	28470.1	20113.3	13424.1	44751.8	50892.5	89363.7	44230.4	60223.6	56982.7	58234.9	7370.42	5051.79	0	15315.7	6034.21	12556.9	17847.5	21781.4	4500.67	24697.4	27817.5	20113.3	4802.14	70958.5	63330	185278	29111.3	50274.8	88368.5	125949	2367.05	1351.06	0	7714.94	1157.14
1190	664.699	42.2552	4.70443	1991.08	3	9.90243	GPI+ NA	GPI- NA	0.0351415	72.2089	675183	697136	14565.7	422838	759002	521679	220588	55944	277171	226730	195441	7001.77	169950	165023	6317.74	19063.4	2366.19	11865	6909.36	28714.5	649601	534886	5118.14	348976	741604	521679	78910	88704.8	344909	470080	128634	5845.09	263557	356908	2028.97	5098.33	873.619	5976.76	1324.96
1193	490.271	32.9126	1.08523	978.528	2	1.58331	GPI- NA	GPI- CA	0.00355565	23.2704	24923.3	16854.8	32108.8	19724	22572.7	22160.8	33464	25317.8	24671.3	28602.7	20270.1	31614	23356.6	24233.5	10833.7	9380.88	95538	13436.5	20346.2	14416.3	23979	12932	11282.5	16278.6	22055.3	22160.8	11971	40143.8	30700.7	59302.1	13341.2	26391.4	36221.3	52411.5	3479.3	2508.83	35273.5	6768.34	3901.64
1195	1350.74	52.1394	1.36937	1349.73	1	212.129	GPI+ CA	GPI- CA	5.65568e-07	70.2064	64007.1	53978.8	7839.3	71478.7	151680	94957.7	6669.66	178026	126917	390153	238806	112559	198727	360741	1619.74	3167.43	1926.69	1922.32	445.956	876.236	61582	41415.8	2754.6	58992.7	148203	94957.7	2385.91	282278	157934	808904	157176	93964.6	308185	780200	520.187	847.101	711.354	968.327	85.5179
1196	613.325	19.5048	2.019	1224.63	2	3.75769	GPI- NA	GPI+ CA	4.07649e-06	20.4329	46711.2	29471.1	119765	44769.5	33453.1	45049.8	107934	13362.3	13356.5	18274	10970.7	16096.3	14414.4	15295.1	90390.4	73649	67380.1	53352.3	44162.8	66378.1	44941.4	22612.1	42083.4	36949.1	32686.3	45049.8	38610.7	21187.3	16620.6	37887.6	7220.62	13437.2	22353.8	33079.8	29029.3	19696.8	24877.4	26875.1	8468.79
1197	407.203	8.3695	2.2635	812.392	2	1.14574	GPI- NA	GPI- CA	0.89704	77.5534	14621.8	26107.3	25384.7	12213.2	12774.5	11367	21492.2	8428.26	6635.84	5075.95	34427	20183.2	9558.14	9960.12	12973	9411.46	59716.8	14333.8	9026.26	11901.6	14067.8	20031.1	8919.76	10079.8	12481.7	11367	7688.32	13363.9	8257.55	10524	22659	16849	14822.7	21541.5	4166.34	2517.01	22048	7220.35	1730.9
1199	929.027	59.4322	1.53953	1856.04	2	1.34155	GPI+ NA	GPI- NA	0.121014	30.8372	103737	124292	91166	103821	108915	109422	128143	88538.8	106846	121641	147711	126669	89236.9	76115	41724.1	67023.5	89980.7	68251.9	64313.6	109189	99807	95364.2	32034.2	85685.6	106419	109422	45840.2	140387	132958	252199	97219.7	105744	138388	164619	13399.9	17924.8	33221.7	34380.4	12333
1200	509.765	20.5485	1.64915	1017.51	2	2.60751	GPI- CA	GPI+ CA	3.68583e-06	15.0946	30612.8	31905.9	44548.8	39359	33362.5	30710.3	30024.2	20556.5	16515	17020	16813.4	22217	19283.4	17631.3	51122.8	36452.2	4062.06	47824.9	41453.6	56038.2	29453	24480.1	15653.7	32483.7	32597.8	30710.3	10740.4	32594.4	20551.1	35287.5	11066.1	18546.8	29904.5	38132.5	16418.3	9748.82	1499.75	24090.7	7949.27
1201	1149.84	26.6082	1.58678	3446.51	3	7.14681	GPI+ NA	GPI- CA	8.9417e-07	23.0748	238392	374603	158560	97784.1	113021	275696	127346	128147	200855	128282	101582	144928	151898	136688	33450.3	37042.4	138865	15937.8	18695.7	24876.5	229360	287418	55715.4	80703.1	110430	275696	45555.1	203190	249942	265966	66859	120986	235563	295626	10742.7	9906.65	51270.4	8028.31	3585.14
1204	530.785	20.4751	1.57158	1059.56	2	9.65672	GPI- CA	GPI+ CA	1.49721e-08	18.0659	23139.2	14275	72117.5	26966	20425.7	23615.8	40175.4	7211.77	6998.32	6784.09	10702.1	6728.21	8057.73	7559.23	64144.9	64208.2	10562.7	71354.8	81122.2	71178.7	22262.5	10952.7	25340.9	22255.6	19957.5	23615.8	14371.8	11435	8708.62	14065.5	7043.86	5616.72	12495.9	16348.9	20600.5	17171.9	3899.86	35943.4	15556.2
1205	609.298	31.373	1.94142	1216.58	2	1.78328	GPI- CA	GPI+ NA	0.0015161	17.9936	28363.6	27879.5	23558.5	23999.6	27572	29894.6	23158.6	68467.1	52158.7	47247.2	39837.2	63480.5	62185.9	56085.8	37462.5	39515.8	31570.1	88246.2	92488.3	116917	27288.9	21390.9	8278.04	19807.4	26940	29894.6	8284.44	108561	64905.7	97957.7	26219.9	52993.6	96437.6	121301	12031.3	10568.1	11656	44452.1	17735.9
1206	946.448	48.7678	6.65778	2836.32	3	10.1202	GPI+ CA	GPI- CA	2.44859e-07	23.1194	255917	330295	194408	311253	500620	466890	255047	578117	375954	598309	762231	487899	448743	514504	42959.9	61830.8	290812	45250.3	53371	60851.6	246220	253423	68311.8	256883	489145	466890	91237	916663	467832	1.24047e+06	501681	407299	695908	1.11275e+06	13796.8	16536.1	107371	22793.9	10234.6
1207	1025.79	40.6723	2.55993	3074.36	3	1.47755	GPI+ NA	GPI- CA	0.271574	42.4612	156170	311068	232564	141120	158763	255791	168881	42014.7	153412	66499.9	124810	83872.9	106585	63783	78684.4	132216	135043	52967.5	79908	53043	150253	238671	81719.2	116469	155124	255791	60413	66618.6	190904	137874	82146.9	70017.2	165291	137948	25269.9	35360.1	49859.3	26681.2	15323.4
1208	1240.62	61.3019	1.66267	2479.22	2	19.3855	GPI+ CA	GPI- NA	2.80312e-06	61.3199	165871	247797	97410.7	214845	190171	153852	77939.7	272618	232195	335685	248842	269407	166803	187485	19476.4	13554.6	308.374	5711.96	11171.5	20988.1	159586	190125	34228.5	177316	185812	153852	27881.1	432263	288941	695976	163782	224901	258678	405488	6254.94	3625.07	113.855	2877.27	2142.29
1209	631.323	16.0302	1.29052	1260.63	2	25.7919	GPI+ NA	GPI- CA	4.78413e-10	14.2423	39322	37123.3	28578.4	43773.6	30734.8	32909.1	31954.3	30737.2	25565.6	31042.5	25162.6	31075.8	20840	26305.7	3966.43	1826.64	41309.6	1045.85	980.158	1143.25	37832.1	28483.3	10042	36127.2	30030.3	32909.1	11430.9	48736.8	31813.5	64360.5	16561.4	25942.1	32318.6	56893.2	1273.84	488.519	15251.9	526.823	187.958
1210	536.308	15.3537	1.4241	535.3	1	5.12606	GPI- NA	GPI- CA	8.21004e-05	31.8091	9922.54	8422.36	19332.4	18760.4	18689.7	10793.8	13944.8	9924.63	11925.4	26136.6	20414.6	23989.2	18127.2	20459.4	3758.82	7341.37	82767.6	3374.31	3681.34	3894.87	9546.59	6462.16	6793.08	15483.4	18261.3	10793.8	4988.41	15736.5	14839.8	54189.1	13436.4	20026.2	28111.6	44248.9	1207.16	1963.38	30558.6	1699.73	705.944
1211	806.024	46.6534	1.6654	2415.05	3	7.3671	GPI+ NA	GPI- CA	4.08422e-07	20.5323	71396.9	80628.5	50793.1	49388.6	49496.2	61852.4	47683.2	66987	77526.5	56032.8	48749.3	49286.1	45947.8	50897.1	13532.8	15534.4	104939	7820.85	9074.45	6108.12	68691.8	61863.2	17847.8	40761.3	48361.6	61852.4	17057.5	106215	96473	116173	32085.6	41144.1	71255.7	110079	4346.12	4154.53	38744.4	3939.58	1740.14
1212	745.927	65.0264	1.22288	1489.84	2	1.16377	GPI+ NA	GPI- CA	0.711164	59.6315	95977.2	71352.5	165523	195049	159729	72709.4	127712	19160.5	26233.1	42894.9	49066.9	64.7388	22640.9	28517.6	66624.6	38286.2	20991.9	13199	20050.5	36197	92340.8	54746	58161.8	160978	156068	72709.4	45685.8	30380.9	32644.1	88934	32294.6	54.0441	35111.5	61677	21396.8	10239.3	7750.43	6648.68	3844.96
1213	571.279	27.8086	1.73655	1140.54	2	3.26229	GPI+ CA	GPI- CA	0.000122621	27.6766	19444.7	19989.3	16424.4	50012.2	34210	33929.8	19537.7	25388	23812.4	48891.7	31722.5	33357.1	28376.8	42983.6	16174.5	27379.8	51766	10138	8712.43	11960.4	18708	15337	5771.27	41276.1	33425.8	33929.8	6989.13	40255.2	29631.8	101367	20879	27846.6	44006.6	92963.7	5194.53	7322.49	19112.5	5106.78	1670.72
1214	705.418	50.242	1.75537	704.411	1	1.9955	GPI+ NA	GPI+ CA	0.0273371	42.654	84966.5	71164.2	31041.7	78390.3	83334.9	24222.1	26344.8	26105.4	15819.9	19840.5	22618.6	30022.4	49851	30123.2	69512.8	56835.7	0	39678.9	43966.3	82591.9	81747.2	54601.6	10907.5	64697	81424.7	24222.1	9424.24	41392.7	19686	41135.4	14887	25062.8	77308.6	65149.5	22324.4	15200.2	0	19987.4	8431.12
1215	603.277	54.6385	1.62262	1204.54	2	16.9652	GPI+ CA	GPI- CA	0.000250528	79.9568	29750.6	33073.2	33407.2	39367.2	34319.1	18234.6	20878.1	40262.1	35813.1	59447.1	50078.6	39695	42315.8	35860.4	4374.74	4008.26	2172.33	3192.83	269.463	4203.96	28623.4	25375.8	11738.7	32490.5	33532.4	18234.6	7468.63	63839.6	44565.3	123252	32960.5	33137.5	65623.1	77557.9	1404.97	1071.97	802.045	1608.32	51.6731
1216	666.361	21.071	1.1982	1330.71	2	4.18392	GPI- CA	GPI+ NA	1.29061e-06	19.144	22898.6	21397.8	38823.1	34988.6	29887.4	28656.5	29105.7	31402.5	30523.4	44491.5	26121.7	33966.3	26462.6	32188.4	62338.6	74402.8	14036.1	141048	119214	143468	22031	16417.7	13641.8	28876.8	29202.3	28656.5	10411.9	49791.7	37983	92244.4	17192.6	28355.2	41038.1	69616.2	20020.4	19898.4	5182.26	71049.8	22860.8
1217	781.901	32.6892	2.45818	1561.79	2	10.5512	GPI+ CA	GPI- CA	3.18123e-07	23.4394	60088.3	67241.6	34850	88574.7	72902.9	84220.2	33471	67694.9	66152.6	102891	91971	67942.5	55320.3	86371.2	11216.8	12613.7	79638.1	9193.68	6780.93	5891.95	57811.7	51591.9	12245.7	73102.4	71231.8	84220.2	11973.4	107337	82319.4	213324	60533	56718.5	85790.5	186801	3602.33	3373.41	29403.2	4631.12	1300.33
1218	509.282	23.6787	1.6706	1016.55	2	4.81005	GPI+ CA	GPI- CA	1.6471e-07	19.0352	28139.2	17641.3	28389.8	24208.6	24520.9	19638.7	23616.6	30973.3	33309.2	39884.6	28634.9	37993.2	33538.4	36582.5	5600.25	5023.83	20326.6	6633.46	6131.09	8700.86	27073	13535.5	9975.68	19979.8	23958.8	19638.7	8448.27	49111.2	41449.5	82692.7	18846.8	31716.8	52011.1	79119.5	1798.55	1343.58	7504.76	3341.46	1175.72
1219	621.372	20.7064	1.57152	620.364	1	5.4533	GPI- CA	GPI+ CA	5.30986e-05	47.8833	37616.7	22478.6	83014.6	47376.7	40276.8	24241.3	55042.7	8621.53	9266.76	27286	11434.4	11605.5	11863.1	12839.1	57935.1	61837.5	36278.2	70868.4	67814.6	78474.1	36191.5	17246.9	29169.9	39100.9	39353.6	24241.3	19690.2	13670.3	11531.4	56572	7525.82	9688.32	18397.2	27768	18606.1	16537.9	13394.3	35698.4	13004.3
1220	430.745	20.7064	1.35347	859.476	2	6.46728	GPI- CA	GPI+ CA	2.55241e-09	10.9735	16074.8	11715.7	38937.5	17168	17723.4	15910.4	27484.3	5310.79	5517.45	6173.43	5262.89	6404.38	4613.46	5288.61	37064.5	39723.5	4974.21	34762.7	36101.4	36042.8	15465.7	8988.97	13682	14169.1	17317.2	15910.4	9831.87	8420.79	6865.85	12799.4	3463.9	5346.39	7154.53	11438.1	11903.5	10623.7	1836.52	17511	6922.93
1221	913.897	40.7487	1.62993	1825.78	2	1.66387	GPI- NA	GPI+ CA	0.112658	58.4063	76592.2	133217	82115.6	106938	97801.4	72870	51824.7	36940.3	78455.1	48426.7	42795.7	32426.6	46994.8	45108.8	238479	184930	1209.1	51988.5	52351.9	131797	73690.2	102212	28854	88258	95559.5	72870	18539.1	58572.5	97628.6	100403	28167.1	27069.8	72879.3	97559.9	76588.8	49457.8	446.413	26188.1	10039.2
1223	449.744	14.222	1.52065	897.474	2	4.27846	GPI- CA	GPI+ CA	3.10183e-07	14.4316	15043	13307.4	35466.6	24741	23348.4	16200.6	32983.1	6991.28	7377.79	9416.06	9888.93	8568.14	7327.6	9625.37	27035.5	39777.9	0.081508	37011.8	32071.2	39458.7	14473	10210.2	12462.4	20419.3	22813.2	16200.6	11798.9	11085.4	9180.82	19522.3	6508.64	7152.7	11363.6	20817.5	8682.59	10638.2	0.0300935	18643.9	6150.08
1224	519.79	37.765	1.38127	1037.57	2	3.59895	GPI+ CA	GPI- NA	0.0025087	56.1439	16271.3	20828.8	21415.8	15669.9	16779.5	21002.8	27723.3	17374.7	29035.7	20970.6	26076.9	45198	32144.4	21691.6	5436.8	3937.69	12217.5	10732.5	9446.65	2743.27	15654.8	15981.2	7525.14	12932.6	16394.9	21002.8	9917.36	27549.4	36131.7	43478.5	17163.1	37731.3	49849.3	46914.1	1746.06	1053.1	4510.81	5406.26	1811.52
1225	854.898	30.8178	2.2618	1707.78	2	13.211	GPI+ NA	GPI- CA	7.19355e-06	58.6452	157953	204033	85251.2	157025	171915	143045	62751.1	99428.3	101760	68297.8	66013	73497.7	71982.3	72722.1	48644.3	6608.6	782.464	9388.96	6197.69	2375.7	151968	156547	29955.8	129596	167975	143045	22447.7	157654	126629	141602	43448.1	61356	111630	157281	15622.3	1767.41	288.893	4729.48	1188.49
1226	588.344	88.7524	1.7988	1174.67	2	3.35767	GPI- CA	GPI+ CA	0.0106233	63.7604	46617.2	157418	96901.9	98347.9	80388.8	116613	125905	35395.5	107445	80397.4	131838	100172	123472	105407	258985	432882	139565	159036	562136	263289	44851	120781	34049.7	81168.4	78546.1	116613	45039.4	56123.1	133703	166688	86772.5	83623.9	191480	227972	83174.3	115770	51528.6	80110.8	107797
1227	435.847	55.1875	1.5459	1304.52	3	7.64773	GPI+ CA	GPI- NA	0.0031497	67.3293	38124.4	28417.9	3262.07	7687.8	4454.07	21092.2	21352.1	47693.8	41132.6	13777.4	8748.29	65034.3	29795.8	23504.6	4891.69	6255.04	226.663	2347.17	7610	2914.25	36680	21804	1146.24	6344.89	4351.97	21092.2	7638.21	75623.2	51184.9	28564.7	5757.9	54290.8	46207.2	50835	1570.99	1672.85	83.6862	1182.34	1459.32
1228	651.993	20.7854	2.49338	1952.96	3	4.30857	GPI- CA	GPI+ CA	1.78269e-05	28.7602	103942	32668	94469.5	88847.6	33087.8	51532.9	111693	37857.5	40398.5	41966	25325.4	29770.5	41036.5	38718.2	321581	85984.2	7687.92	179280	105036	186682	100004	25064.9	33195	73327.6	32329.4	51532.9	39955.4	60026.8	50271.3	87008.2	16668.5	24852.5	63639.2	83738.5	103277	22995.7	2838.45	90308.5	20142.1
1229	518.299	41.552	1.2637	1034.58	2	3.6975	GPI+ CA	GPI- CA	0.000184229	29.8848	18674.4	22024.5	12983	15168.7	17540.3	19328.8	10690.3	32874.8	19754.6	17704.4	19015.7	36896.2	34335.5	29686.5	6260.5	3096.8	14581.4	6098.99	7849.34	8105.27	17966.9	16898.6	4562.01	12519	17138.2	19328.8	3824.22	52126.3	24582.4	36706.5	12515.6	30801	53247.3	64205	2010.59	828.21	5383.6	3072.23	1505.21
1230	1141.63	49.3741	2.1595	1140.62	1	4.82365	GPI+ NA	GPI- CA	0.0150056	125.071	170160	208029	130995	350162	266139	249323	130466	44592.2	44967.9	70140	73135.9	26423.2	40797.8	58362.7	26271.1	27664.3	205522	193.513	6088.92	25562.4	163713	159613	46029.4	288995	260038	249323	46671.1	70705.3	55957.5	145421	48136.2	22058.1	63269	126225	8437.08	7398.56	75880.7	97.4777	1167.63
1231	434.766	37.9262	1.16197	867.518	2	2.44053	GPI- NA	GPI+ CA	0.782229	82.5335	21145.5	14862.2	19455.7	13646.8	13039.3	14676.1	24984.6	9480.72	10130.2	6376.18	7869.61	11353.2	10863.4	7338.16	55149.3	50715.8	49333.5	30449.6	34693.2	1181.7	20344.3	11403.2	6836.4	11263	12740.4	14676.1	8937.64	15032.6	12605.9	13219.7	5179.58	9477.63	16846.9	15870.8	17711.5	13563.5	18214.4	15338.3	6652.89
1232	466.227	68.0835	3.33562	1395.66	3	5.39903	GPI+ CA	GPI- CA	0.596425	55.8468	99322.9	76094.8	55029.1	10770.6	56870.2	85033	65360	127584	76287.7	64886.7	84465	89.5773	126333	63846.4	29985.5	35511.4	31473.8	12117	20833.3	10191.7	95559.7	58384.6	19336.3	8889.22	55566.6	85033	23381	202297	94931.4	134530	55592.8	74.7793	195916	138085	9629.98	9497.19	11620.4	6103.67	3995.07
1233	804.891	36.981	1.646	1607.77	2	3.73257	GPI- CA	GPI+ CA	8.82836e-06	28.021	52895.4	49270.9	56451.9	64112.9	52063.3	34433.6	70182.1	35125.5	31767.1	36752.1	28616.7	38952.4	32688.1	40548.1	97684.7	150525	57513.5	154072	148680	88286.9	50891.3	37803.7	19836.2	52913.6	50869.9	34433.6	25106	55695	39530.6	76198.1	18834.8	32517.6	50692.5	87696.3	31371.9	40256.6	21234.5	77610.6	28511.4
1235	567.758	12.498	1.29407	1133.5	2	12.7336	GPI- CA	GPI+ CA	5.43402e-06	52.6583	23067.1	10767.1	33369.5	29508.4	16304.1	9621.57	48185.4	10060.4	12215.8	9857.06	20529.4	10642.1	12821.9	14338.5	24275.7	35794.3	271.747	95096	136928	261668	22193.1	8261.16	11725.5	24353.9	15930.4	9621.57	17237.2	15951.7	15201.1	20436.7	13511.9	8884.01	19884.1	31010.9	7796.26	9572.87	100.331	47902.5	26257.7
1237	547.759	53.6598	1.51275	1093.5	2	8.17425	GPI+ CA	GPI- CA	0.0314467	105.123	18623.6	26405.3	29857	26824.2	25569.4	25692.4	34982.2	45107.9	27774.2	30202.6	46350	34325.6	31268.5	28994.7	2668.9	12391	67711.6	8938.28	0	3855.73	17918	20259.8	10491.2	22138.5	24983.3	25692.4	12514	71523	34561.8	62619	30506.4	28655.1	48491	62708.8	857.131	3313.85	24999.8	4502.46	0
1238	754.328	44.8531	1.4659	2259.96	3	3.90318	GPI+ CA	GPI- CA	5.92895e-06	19.7984	46199.9	82566.8	45513.7	48022.9	54305.9	64426.3	35847.3	65926	97155.4	57934.6	75170.6	95740.1	76443.3	65791.6	17777.6	28703.7	48314	17666.9	23365.3	17619	44449.5	63350.4	15992.7	39634.2	53061.1	64426.3	12823.5	104532	120899	120116	49475.4	79924	118548	142292	5709.35	7676.54	17838	8899.33	4480.6
1239	738.356	61.3019	1.52132	2212.05	3	5.06437	GPI+ CA	GPI- NA	0.000285163	57.1497	83105.2	119489	85566.6	122613	115811	114245	58783	134371	161409	154924	230444	285763	145014	102766	27253.6	24265.5	6383.72	23772.5	22163.9	56856.5	79956.5	91679.7	30066.7	101195	113157	114245	21028.2	213058	200855	321203	151672	238556	224887	222259	8752.64	6489.58	2356.93	11974.9	4250.22
1240	541.803	28.7233	0.4697	1081.59	2	23.4542	GPI+ NA	GPI- CA	0.0203003	86.7841	555.289	5046.08	92.9412	302927	3741.93	2494.56	0	1125.23	5398.89	4766.08	76.2499	1545.55	1197.55	2903.46	4569.42	9045.56	127.439	161.25	149.623	0	534.25	3871.67	32.658	250012	3656.16	2494.56	0	1784.17	6718.31	9881.53	50.1858	1290.22	1857.16	6279.53	1467.49	2419.15	47.0516	81.2264	28.6922
1241	649.619	19.7144	1.20173	1945.84	3	1.01881	GPI+ NA	GPI- NA	0.93365	39.8471	58880.4	66742	44479.2	52041.2	53300	64666.5	46276.7	33783.7	40454.2	20956.4	21185.2	22496.5	32377.3	29695.2	8508.59	42921.8	115.127	34636.4	37230.8	15873.6	56649.5	51208.6	15629.2	42950.6	52078.3	64666.5	16554.4	53567.5	50340.7	43449	13943.5	18780.1	50210.5	64223.9	2732.58	11479.1	42.5062	17447.3	7139.5
1242	569.317	27.0078	2.26237	1136.62	2	3.42188	GPI+ NA	GPI- CA	9.1018e-06	33.0918	40731.4	44254.1	64147.3	58862.7	70972.9	52323.2	60367.8	41909.7	41670.1	51083.1	46289.1	45452.7	46717.3	53225.1	8272.38	16633.7	54792.6	13035.8	9439.05	18398.4	39188.1	33954.5	22540.3	48580.5	69346.1	52323.2	21595.1	66452.1	51853.7	105911	30466.3	37944	72448.9	115114	2656.72	4448.53	20230	6566.5	1810.06
1243	644.409	30.7469	2.34185	643.401	1	1.8704	GPI+ CA	GPI- NA	0.000183928	14.644	24972.4	29990	28418.5	22928.8	35414.9	27959.8	24569	89133.8	66371.3	74891.1	68865.7	65425.3	56821.9	65070.5	13123.1	24516.7	25222.4	31736.6	40795.4	38959.9	24026.2	23010.2	9985.76	18923.6	34603.1	27959.8	8788.98	141331	82591.7	155272	45325.7	54617.2	88119.1	140733	4214.54	6556.78	9312.35	15986.6	7823.05
1244	644.315	59.7584	2.50182	1929.92	3	4.70857	GPI+ CA	GPI- NA	1.43893e-06	19.5573	68424	51885.4	67299.9	33059.9	44578.7	38057.2	87535.7	97601.6	154381	108791	108156	157437	123039	108495	18065.3	15414.3	43258.9	22875.4	30064.5	25145.8	65831.5	39809.7	23648	27285	43556.9	38057.2	31313.8	154757	192110	225556	71185.4	131428	190808	234649	5801.75	4122.41	15971.6	11523	5765.26
1245	696.326	59.35	1.55855	2085.96	3	4.1634	GPI+ CA	GPI- NA	8.41647e-05	30.645	70165.6	75834.7	80509.4	61259.9	72991.7	68956.8	99275	87801.9	92253	68920.9	110051	155837	79169.1	78122.6	24469.9	36412.6	2333.63	16110.8	23038.2	30041.3	67507.1	58185.1	28289.6	50559	71318.6	68956.8	35513.3	139219	114798	142894	72433	130093	122775	168961	7858.64	9738.23	861.598	8115.48	4417.87
1249	567.758	11.3423	0.497767	1133.5	2	8.72068	GPI- NA	GPI+ CA	0.000369057	46.0163	426.074	56.7987	641.033	638.025	257.254	259.476	651.924	344.618	375.692	300.044	98.4809	463.321	144.708	239.356	537475	93.5404	1813.85	1271.26	3198.95	2878.41	409.931	43.5795	225.248	526.575	251.357	259.476	233.21	546.427	467.507	622.082	64.8177	386.781	224.412	517.673	172613	25.0165	669.692	640.37	613.441
1250	815.479	104.984	0.549133	814.471	1	15.2635	GPI- NA	GPI+ NA	0.784188	251.53	2400.22	2614.5	0	11033.3	843.29	2218.2	137.82	320176	1334.06	1558.81	1018.16	0	713.77	9608.92	1.17701e+06	21631.1	395.327	5342.57	3430.44	616.638	2309.28	2006.01	0	9106.02	823.96	2218.2	49.302	507671	1660.08	3231.88	670.127	0	1106.91	20781.9	378003	5785.05	145.958	2691.2	657.832
1251	635.293	37.843	1.32258	1268.57	2	2.9685	GPI+ CA	GPI- CA	0.000151711	23.3121	46415.6	34036.1	37858.9	53050	46769.5	43418.9	57885.7	47890.6	40633	84953.9	61066.2	67982.7	62177.6	61990.3	28071.2	17700.4	16453.2	16946.7	25763.1	18893.4	44657	26114.6	13303	43783.2	45697.4	43418.9	20707.3	75935.3	50563.1	176135	40192.2	56752.1	96424.7	134071	9015.21	4733.82	6074.68	8536.55	4940.42
1252	569.271	32.3093	1.30592	1136.53	2	2.07513	GPI+ NA	GPI- NA	0.00173615	46.648	45118.9	52419.9	36912.6	51986.8	58500.8	42549.6	30503.6	38224.2	30508.7	29744.3	25463.5	28762.1	26822.3	27679.8	13482.7	21541.1	19.4032	9307.7	11658.7	21827.2	43409.4	40219.8	12970.5	42905.7	57159.8	42549.6	10911.9	60608.2	37964.6	61668.8	16759.4	24010.7	41595.8	59865.1	4330.05	5760.99	7.16386	4688.55	2235.7
1253	748.66	22.8155	5.39985	2242.96	3	87.0307	GPI- NA	GPI- CA	3.20512e-07	63.6814	271177	227117	220454	289321	258172	195980	183064	48364.5	56197.9	45624.6	36393.3	28863.2	41550.3	48784.9	762.577	2327.74	1.09299e+06	176.713	513.388	815.668	260902	174258	77463.8	238782	252254	195980	65486.6	76686.8	69932	94593.6	23953.2	24095	64436	105510	244.905	622.533	403544	89.0152	98.4489
1254	1057.01	62.5366	6.5702	2112	2	3.87125	GPI+ CA	GPI- CA	0.0160292	60.8473	178940	238375	717466	202096	723151	280404	376304	403983	279496	1.02258e+06	1.21128e+06	824874	381558	341354	390289	327605	588843	49923.3	209577	234816	172160	182896	252105	166794	706575	280404	134614	640555	347802	2.12011e+06	797231	688607	591718	738270	125343	87614.9	217407	25147.8	40189.2
1255	560.657	32.8363	1.46935	1678.95	3	4.16158	GPI- CA	GPI+ CA	2.65243e-06	18.3173	41503.3	29961.9	53981.3	26411.9	22955.5	25165.6	37646.3	28098.2	23621.9	23895.7	15766.3	22101.1	22061.8	20679.3	85967.1	46001.8	10862.1	111420	89221	77989.8	39930.8	22988.6	18968.1	21798.2	22429.3	25165.6	13467.1	44552.5	29394.8	49543	10377	18450.1	34213.3	44724.5	27608.8	12302.8	4010.39	56125.6	17109.3
1256	499.767	10.0659	1.0873	997.519	2	5.35764	GPI+ NA	GPI- CA	6.64319e-06	34.2489	13688.6	12899.4	18377.4	19835.9	25083	14926.4	28353	12435.4	11564.1	15039.8	18288.7	18099.8	12645.2	16703.9	174.928	1168.57	12035.5	1902.35	2674.23	3804.8	13169.9	9897.23	6457.5	16370.9	24508	14926.4	10142.6	19717.6	14390.2	31182.1	12037.1	15109.8	19610.1	36126.7	56.1789	312.525	4443.62	958.266	512.819
1257	737.302	17.1064	0.98675	2208.88	3	6.32551	GPI+ NA	GPI- CA	2.12875e-07	16.7429	62552.1	58439.7	40682.7	40305.6	36202.7	48586.9	42251.2	32979.7	46062.3	36016	44855	54398.5	48939.6	43408.9	7005.68	4681.94	34818	7752.6	5946.42	7078.08	60182.1	44838.5	14295.2	33265	35372.9	48586.9	15114.3	52292.5	57319.3	74671.9	29522.5	45412	75895.3	93883.4	2249.91	1252.14	12855.1	3905.2	1140.3
1258	412.231	20.4751	1.4951	1233.67	3	4.90388	GPI- NA	GPI+ CA	2.51023e-05	29.3273	9771.41	10705.3	13929	107364	5274.85	6749.05	20147.4	5872.93	8427.17	5848.82	5469.49	4810.42	3106.74	4819.48	47470.8	75829.7	12159.1	31663.6	25805.1	23140.7	9401.18	8213.77	4894.41	88609.4	5153.94	6749.05	7207.24	9312.11	10486.7	12126.4	3599.88	4015.74	4817.92	10423.4	15245.5	20280	4489.26	15949.9	4948.46
1261	872.941	26.5318	1.51002	1743.87	2	11.8727	GPI+ CA	GPI- CA	2.25716e-06	47.341	57871.6	56372	56582.6	105977	96635.6	82399.9	51006.7	84670.6	93118	111233	71852	77628.6	89841.4	98222.9	5987.82	12852.1	142008	8474.76	3595.38	10547.1	55679	43252.1	19882.2	87465	94420.5	82399.9	18246.4	134254	115875	230619	47291.2	64804.5	139325	212434	1923.02	3437.19	52430.8	4268.97	689.461
1262	890.473	32.3793	1.15058	889.466	1	12.7585	GPI+ CA	GPI- CA	2.96131e-06	58.4647	34035.5	40891.3	22461.1	75716.1	51589.7	49779.7	16614.5	47336	44017.6	65362.8	53329.9	56371.9	36240.3	65486.8	1281.97	4160.65	89758.2	2416.26	3071	6879.17	32746	31374.3	7892.45	62490	50407.2	49779.7	5943.45	75055.9	54775	135517	35100.4	47059.3	56201.2	141633	411.712	1112.73	33139.6	1217.14	588.904
1263	511.327	51.0307	1.7222	1020.64	2	2.61448	GPI- NA	GPI+ NA	0.35267	242.549	15063.8	6410.9	8715.24	16545.4	5750.3	8698.39	17021.3	25556.4	312.627	110.306	2576.41	367258	436.242	0	72773.4	50733.3	56564.5	17680.9	1462.45	45810.8	14493	4918.84	3062.38	13655.2	5618.49	8698.39	6088.97	40522.3	389.029	228.698	1695.73	306587	676.521	0	23371.5	13568.2	20884.2	8906.35	280.444
1264	445.242	26.5318	1.16078	888.47	2	4.49322	GPI+ CA	GPI- CA	2.5098e-09	8.26086	7573.7	11463.1	11254.9	6807.8	14250.8	12569.9	12622.6	19408.7	20044	16098.6	17530.9	17655.6	18411.6	19141	17867.2	8346.7	24504.5	4438.86	4026.65	3771.06	7286.74	8795.21	3954.77	5618.61	13924.1	12569.9	4515.43	30774.4	24942.6	33377.3	11538.4	14738.9	28552.7	41397.7	5738.15	2232.25	9047.29	2235.98	772.164
1266	776.884	29.2589	0.947483	1551.75	2	3.53002	GPI+ CA	GPI- CA	3.00193e-06	16.0034	41514.7	52423.9	33484.6	44039.6	42883	47444.1	29744.1	55625.7	64156.4	46348.5	40429.4	63519.9	53534.2	58629.1	9942.24	19509.2	29456	17457.5	13687.1	15262.6	39941.7	40222.8	11765.9	36346.7	41900	47444.1	10640.2	88200	79835.4	96094.4	26609.6	53026.5	83020.6	126801	3193	5217.56	10875.4	8793.83	2624.69
1267	610.824	39.922	2.07733	1219.63	2	4.13174	GPI- CA	GPI+ CA	3.04021e-06	20.7877	33001.2	36937.1	45986.4	39886.3	36155.7	37934.7	40247.4	15043	26829.5	20574.5	17570.3	25597.8	19380.9	18632.3	109956	43504.6	894.989	84543.2	91399.1	78386.9	31750.8	28340.4	16158.8	32918.9	35326.9	37934.7	14397.6	23852.2	33386.3	42657	11564.3	21369.1	30055.8	40297.4	35312.8	11634.9	330.439	42586.8	17527
1268	674.845	23.26	1.36037	1347.68	2	17.5708	GPI+ CA	GPI- CA	3.45676e-07	31.5691	41672.2	40039.9	34309.4	36085.7	30687.1	32377.7	33640.7	55173.6	61280.6	63048.7	34767	39352.3	63501.5	51932.3	1775.81	8887.59	1016.42	3588.44	3505.43	1907.82	40093.3	30721	12055.7	29782.2	29983.7	32377.7	12034.2	87483.2	76256.9	130719	22882.8	32851.4	98477.8	112318	570.311	2376.91	375.274	1807.6	672.212
1269	450.275	48.6176	2.37145	898.535	2	1.85339	GPI+ CA	GPI+ NA	0.295442	221.811	3186.13	2991.44	6638.43	3566.75	1050.9	3697.18	14411	13586	383.334	1860.94	1625.39	275322	262.803	27906.3	34796.9	35247.3	15097.8	14811.9	28839.3	30563.3	3065.41	2295.21	2332.63	2943.71	1026.81	3697.18	5155.21	21541.9	477.016	3858.29	1069.79	229839	407.553	60354.8	11175.2	9426.58	5574.24	7461.16	5530.31
1270	543.78	12.3085	1.45088	1085.55	2	8.06773	GPI- CA	GPI+ CA	2.93895e-07	30.3966	20189.3	13400.3	31649.7	25377.6	16087	16131.6	34481.5	14445.8	18179.7	15740.4	17196.3	22686.5	16135.6	18415.8	9051.29	99892.8	15018.7	107056	127795	189742	19424.3	10281.5	11121.2	20944.6	15718.2	16131.6	12334.9	22905.2	22622.6	32634.5	11318.2	18938.8	25023	39829.1	2906.86	26715.4	5545.03	53927.1	24506.4
1271	1035.5	33.3123	2.3196	2068.99	2	3.96749	GPI+ NA	GPI- CA	0.000247013	62.4965	139101	132662	213324	141318	109163	146935	157114	104331	160416	151583	137902	170413	167303	131537	42776.7	97043.1	42415.1	30119	62500.4	17938.2	133830	101786	74958.4	116632	106660	146935	56203.8	165428	199620	314278	90763.4	142261	259452	284485	13737.9	25953.3	15660	15171.8	11985.3
1272	479.194	10.5166	1.12668	956.374	2	20.081	GPI+ CA	GPI- CA	2.60244e-05	51.7798	10565.8	10460.1	20427.8	10991.3	13439.4	13541.6	16077.2	10686.2	10365.1	12859.7	28682.4	28713.1	21033.8	24409.2	195.619	197.466	32858.9	1142.36	1369.95	406.215	10165.5	8025.64	7177.99	9071.34	13131.3	13541.6	5751.25	16944	12898.2	26662.1	18878	23969.8	32619.1	52791.5	62.8241	52.8104	12131.8	575.44	262.707
1273	537.76	30.5881	1.32805	1073.51	2	16.4189	GPI+ CA	GPI- CA	3.12354e-09	16.3913	16996.6	15577	14235.5	28295.5	34643.5	24036.8	19773	35519	25897.4	34922.3	34505.5	40056.9	30322.2	31665.5	878.789	2564.15	41082.2	2054.27	1681.08	2343.59	16352.6	11951.6	5002.1	23352.8	33849.4	24036.8	7073.32	56318.8	32226.4	72404.4	22710.6	33439.6	47023.6	68485.2	282.227	685.758	15168	1034.8	322.37
1274	545.774	28.8832	1.31732	1089.53	2	8.34859	GPI- CA	GPI+ NA	2.79952e-07	33.2446	12344.5	4963.59	29774.8	7102.46	5050.35	6927.79	16102.3	23764	15933.8	20880.1	20119.7	20448.6	18186.1	22743.9	40152.8	26550.1	16084.6	135614	234477	138254	11876.8	3808.38	10462.4	5861.79	4934.59	6927.79	5760.2	37680.2	19827.9	43290.6	13242.3	17070.6	28202.9	49189.9	12895.3	7100.58	5938.6	68312.3	44964.1
[truncated: 23,535 more rows]
[truncated: 69 more columns]

## Sheet: PM+DRM Fr
											Normalized abundance												Raw abundance												Intensity												Sample retention time (min)
											PMNA			PMCA			DRMNA			DRMCA			PMNA			PMCA			DRMNA			DRMCA			PMNA			PMCA			DRMNA			DRMCA			PMNA
[truncated: 25,227 more rows]
[truncated: 29 more columns]

## Sheet: Apoplast Fr
											Normalized abundance								Raw abundance								Intensity								Sample retention time (min)
[truncated: 15,667 more rows]
[truncated: 9 more columns]
